# Supplementary material for: SpyMask enables combinatorial assembly of bispecific binders
Source: Nat Commun. 2024 Mar 16;15:2403. doi: 10.1038/s41467-024-46599-9 (PMC10944524; doi:10.1038/s41467-024-46599-9)
Supplement: Supplementary file 3 — Supplementary Data 1 [file 41467_2024_46599_MOESM3_ESM.xlsx]

## Sheet: Primers
Sequence	Template	Forward primer (Sequence 5' - 3')	Reverse primer (Sequence 5' - 3')	Forward primer 2 (Sequence 5' - 3')	Reverse primer 2 (Sequence 5' - 3')
pDEST14-SpyCatcher003-TEVs-SpyTag003DA	pDEST14-SpyCatcher003	GGCCGCCTACAAACGCTATAAATAAATGGTTGATGCTTGAGGATCCG	GTGGTTACCATGGCGCCGGTCGTTGGGATGTCGTAATCG
pDEST14-DoubleCatcher	pDEST14-SpyCatcher003-TEVs-SpyTag003DA	GTTATGGTGGCCGCCTACAAACGC	GTAATCGTGATGGTGATGGTGATGGTAGTACGAC
pDEST14-DoubleCatcher-H-Lock	pDEST14-DoubleCatcher	CGCCGAGGAGCTGGCCAACGCCAAGAAACTGAAAGAGCAGCTGGAGAAGGGATCCGTAACTACTTTAAGTGGGTTGAGCGG	GCCAGCTCCTCGGCGGCCTGTCTCTGCTCCTTCTGCTTCTGGGCCTCCAAAGCCTTCAGGTTGGCGGGAGACCCGGTATGAGCATCGCCC
pDEST14-DoubleCatcher-⍺-Lock	pDEST14-DoubleCatcher	CGTGACTCCTGCGGCAAAACCATTTCTACATGGATTAGTGATG	GTCTTGCCGCAACTATCGCGCAGCTCCATAGTAG	CGCGATAGTTGCGGCAAGACCATCTCGAC	CGTGACTCCTGCGGCAAAACCATTTCTACATGGATTAGTGATG
pDEST14-DoubleCatcher-β-Lock	pDEST14-DoubleCatcher	GATGGTTACTACTTGCAGTGGTCTGAGCGGCG	GTCATATCTCCACAAGGCCCTTGTTCTCCGC	CAAGGGCCTTGTGGAGATATGACAACCGAGGAGG	TCAGACCACTGCAAGTAGTAACCATCGCCCCACC
pDEST14-DoubleCatcher-γ-Lock	pDEST14-DoubleCatcher	GGCGAACAGTGTCCGTCGGGTGACATGAC	GAGATGGTCTTGCAGCTACTATCGCGCAGCTCC	GCGATAGTAGCTGCAAGACCATCTCGACCTGG	CGACGGACACTGTTCGCCGCTCAGACC
pDEST14-DoubleCatcher-δ-Lock	pDEST14-DoubleCatcher	GGATTTTTATCTGTGCCCCGGAAAGTATACCTTTGTCGAG	GCCAGGGCACAGGTAAAAGTCTTTGACATGTCCATCTG	GACTTTTACCTGTGCCCTGGCAAATATACCTTTGTGGAAAC	GTATACTTTCCGGGGCACAGATAAAAATCCTTTACGTGCCCATCAC
pDEST14-DoubleCatcher-ε-Lock	pDEST14-DoubleCatcher	CTCCTCCGGCTGCACCATTTCTACATGGATTAGTGATGGGC	GTAAAAGTCTTTGACACATCCATCTGAAATCCAGGTCGAGATG	TGGATTTCAGATGGATGTGTCAAAGACTTTTACCTGTACCCTGG	AGAAATGGTGCAGCCGGAGGAGTCACGC
pET28a-SpyCatcher002-MBP	pET28a-SpyTag002-MBP	CATACTGGATCCAGTGGTAGCGGTAAAATCGAAGAAGGTAAACTGGTAATC	CGTTGGGATGTCGTAATCGTGATGATGATGATGATGGCTGCC	GGCAGCCATCATCATCATCATCACGATTACGACATCCCAACG	GATTACCAGTTTACCTTCTTCGATTTTACCGCTACCACTGGATCCAGTATG
pcDNA3.1-39S Heavy chain-SpyTag003	pcDNA3.1 Pert Heavy chain-SpyTag003	CAAGGCACCTTAGTGACTGTTTCATCTGCCTCCACCAAGGGCC	CCGCTTTCAACCAGTTGAACCTCAGCTACGCAACCCATCAGC
pcDNA3.1-39S Light chain	pcDNA3.1 mAb1 Light chain	GGGCCAGGTACCAAAGTCGATATTAAGAGGACTGTGGCTGCACC	GGGGTTTGCGTCATCACAATGTCAGCTACACATCCCATCAGCAGCACGGAGAG
pcDNA3.1-MF3958 Heavy chain-SpyTag003	pcDNA3.1 Pert Heavy chain-SpyTag003	CGCTGGTTACCGTTTCGAGTGCCTCCACCAAGGGCC	CCGCTTTGCACCAGTTGAACTTGAGCTACGCAACCCATCAGC
pcDNA3.1-MF3958 Light chain	pcDNA3.1 mAb1 Light chain	GGCAGGGTACTAAGGTTGAGATCAAGAGGACTGTGGCTGCACC	GATGGCGACTGTGTCATTTGAATGTCAGCTACGCAACCCATCAGC
pcDNA3.1-H2-18 Heavy chain-SpyTag003	pcDNA3.1 Pert Heavy chain-SpyTag003	CGCTTGTCACGGTCAGTTCAGCCTCCACCAAGGGCC
pcDNA3.1-H2-18 Light chain	pcDNA3.1 mAb1 Light chain	GTGGTACGAAGTTGACAGTCTTAGGAAGGACCGTCGCTGCACCATCTGTCTTCATCTTC	GCAGGTTGCGTCAAAGCACTTTGAGCTACACATCCCATCAGCAGCACGGAG
pcDNA3.1-Pert Heavy chain-SpyTag003	pcDNA3.1 mAb1 Heavy chain-SpyTag003	ATGGGTTGCGTAGCTGAAGTACAGTTGGTGGAATCCGGCGGTGGCC	GTCCTTTCGTGCTTGCCGAAGATACAGTAACCAACGTACCTTGACCCCA
pcDNA3.1-Pert Light chain	pcDNA3.1 mAb1 Light chain	GCAAGGAACTAAGGTGGAGATTAAACGCACTGTGGCTGCACCATCTG	GATGGCGATTGCGTCATTTGAATGTCAGCTACACAACCCATCAGCAGCACGG
pET28a-nanoHER2-SpyTag003	pET28a-ENB-IA4-ST3	GTACCCAAGTGACGGTTAGCTCTCGTGGCGTGCCTCATATCG	CCGATTCCACCAGTTGAACTTCCATGGTATATCTCCTTCTTAAAGTTAAACAAAATTATTTCTAGAGGG
