# Supplementary material for: SpyMask enables combinatorial assembly of bispecific binders
Source: Nat Commun. 2024 Mar 16;15:2403. doi: 10.1038/s41467-024-46599-9 (PMC10944524; doi:10.1038/s41467-024-46599-9)
Supplement: Supplementary file 5 — Source Data [file 41467_2024_46599_MOESM5_ESM.xlsx]

## Sheet: 1D
Time (min)	– TEV protease			+ TEV protease
0	0	0	0	0	0	0
0.25	3.81391	-0.49289	3.45147	18.8938	12.1533	20.2323
0.5	0.243455	-0.445576	5.66794	16.305	26.6723	30.0026
1	1.62152	1.68553	2.99888	18.0266	34.5315	45.747
2	3.79455	1.12529	1.50939	39.3542	49.9425	45.8789
5	1.62329	5.03313	0.468684	63.4617	65.5925	62.2812
10	5.96964	0.950703	4.77676	76.4481	81.4313	80.2932
30	5.27936	4.23557	2.90243	91.9522	94.0637	96.4007
60	4.1575	2.96897	3.93178	99.7832	98.378	94.6607

## Sheet: 2C
Time (min)	DoubleCatcher + Tag-mClover3
0	0	0	0
0.25	39.0462	34.3388	37.7538
0.5	48.2222	46.8304	49.0397
1	61.7822	58.8956	61.4765
2	70.3785	64.6259	69.3344
5	78.9936	80.3091	84.1103
10	82.0972	89.9037	83.7876
30	83.4685	87.1966	91.1631
60	93.2433	90.8412	87.7977

## Sheet: 2E
Time (min)	DoubleCatcher:Tag-MBP + SUMO-Tag
0	0	0	0
0.5	27.6804	23.6813	28.7207
1	26.4336	26.2917	34.7912
2	36.5882	39.1989	46.0316
5	54.2148	59.9716	60.9747
10	66.6944	69.4011	72.2576
15	74.1405	73.0921	81.9858
30	93.1932	87.6653	87.7883
60	93.8311	93.4751	98.0699
900	96.1142	99.9204	99.5641

## Sheet: 3D
DoubleCatcher + A + TEV + B post-purification
Mass photometry
Mass of each landing event (kDa)
133.366
67.9748
85.1737
55.3948
186.497
136.516
81.3131
145.047
71.558
135.296
147.98
137.505
149.656
222.65
78.6732
265.577
130.594
105.974
120.936
55.5532
104.34
842.08
202.902
68.6339
64.3778
89.0291
64.672
152.123
83.4881
128.938
190.567
73.7179
64.556
199.025
155.639
171.089
75.1881
193.7
80.9488
81.2805
109.74
143.603
101.009
120.344
195.617
131.504
62.8794
-57.053
71.4752
106.339
143.232
1078.22
77.6123
143.436
144.933
69.5991
242.269
76.3968
81.2605
188.838
93.7971
63.7262
162.103
156.547
103.979
66.7946
418.149
60.9137
64.0781
211.648
103.589
72.6473
138.029
-36.4751
97.1886
142.895
147.639
143.661
135.003
140.375
82.1616
118.271
135.09
104.032
105.243
95.7092
50.6737
71.8799
221.118
138.129
141.763
60.6566
208.997
108.189
75.7286
157.301
119.781
56.9196
43.2857
64.4937
58.4796
92.0286
82.6241
71.7927
64.2775
115.197
94.0352
146.632
85.7573
52.2604
143.478
177.56
136.087
144.876
90.5408
51.2121
81.4044
131.604
128.316
47.8755
65.6905
75.264
147.677
156.855
93.2151
139.337
121.742
157.235
282.446
152.311
54.0123
148.619
142.136
149.105
75.6697
262.012
75.0326
83.4646
168.411
75.3179
142.33
-79.687
136.443
104.863
159.04
41.2854
72.1952
146.7
202.752
-91.6188
63.599
157.366
143.599
68.369
73.4074
161.303
125.572
97.2443
145.37
154.924
65.5889
61.1655
119.669
-40.7783
246.683
147.56
95.3298
55.2229
51.7866
90.8534
151.805
152.409
68.3539
38.5153
134.905
43.4873
156.029
60.2201
84.3926
72.2672
128.744
115.581
-54.4571
161.11
55.9415
84.1878
86.0109
145.096
86.2189
80.2646
72.5897
44.4157
65.0199
139.192
69.2921
155.576
146.959
138.548
207.511
71.9173
144.919
72.6442
150.983
198.96
139.714
94.9096
83.0109
49.6239
152.867
87.5581
127.585
139.472
93.1606
95.6085
86.0759
230.287
94.8753
148.971
67.5058
147.126
88.2213
205.591
110.204
141.107
111.873
236.032
109.466
78.9425
103.235
133.799
140.294
57.2144
144.729
151.938
80.9021
122.139
-62.4004
154.013
137
91.8098
81.9454
90.9894
72.3909
182.877
74.2396
132.276
158.485
110.199
254.995
143.498
105.3
43.4861
105.322
137.212
135.399
71.776
142.661
88.5682
69.0854
143.051
61.459
83.9124
64.5771
63.1712
152.33
102.85
148.107
2245.53
102.733
136.712
139.923
51.3563
-80.087
143.525
38.9574
153.286
79.4768
78.166
64.0173
127.637
68.0025
98.5563
114.401
144.176
-49.237
797.846
67.9593
87.3527
158.405
144.323
241.805
64.9691
158.797
142.608
145.979
81.1876
128.808
150.846
158.118
77.0074
54.4577
58.7374
62.5979
131.161
89.5461
120.379
71.0455
142.663
59.3907
62.9136
191.365
174.078
137.382
120.871
136.338
134.913
-65.4871
96.0905
65.7034
87.5207
144.87
59.3053
90.8172
129.796
264.48
164.269
314.42
141.609
89.9087
150.634
58.3898
160.618
155.955
53.4783
111.292
148.075
-83.4355
149.099
88.1202
68.7899
257.427
147.678
56.4494
58.4723
137.88
64.3926
150.184
-38.4596
143.768
76.2449
92.7825
131.48
81.4542
65.8793
103.831
61.8985
134.58
129.789
142.286
109.114
81.0593
101.297
-82.8147
181.019
94.557
92.5382
139.951
89.6723
145.118
243.807
136.759
289.281
138.654
151.558
142.083
140.213
85.0251
148.292
146.149
128.4
2000.33
137.91
107.067
138
59.5926
131.644
132.365
136.926
53.0451
109.35
54.6847
92.3575
92.5675
100.711
-39.4765
-49.0148
157.25
83.247
224.97
160.403
161.933
87.7665
89.1309
155.505
131.994
144.812
109.704
67.5822
78.1142
132.29
138.486
77.944
143.143
78.0944
-62.4986
149.055
63.1153
153.921
53.5984
67.6196
159.733
138.867
71.02
78.0627
145.889
152.392
131.381
73.0355
84.043
164.383
133.013
100.235
-39.2149
149.287
332.336
138.972
86.2289
-95.5166
202.797
63.6095
69.5479
302.408
-67.8869
48.5684
87.0387
130.968
67.8521
61.4554
46.3521
129.68
71.7103
80.1726
130.906
135.619
139.991
98.9004
93.9168
113.557
54.9913
77.2851
99.9538
154.409
67.0831
154.663
91.8816
94.7308
69.2906
88.7656
566.861
150.201
148.803
113.826
121.633
-124.624
96.0985
134.383
160.342
-57.5404
58.9206
118.677
74.338
56.3052
93.7173
134.236
76.7131
73.1749
-68.354
374.8
129.822
218.409
146.026
133.037
150.39
89.0549
155.388
145.683
58.0779
135.473
100.223
168.51
142.629
57.1832
-59.3232
110.701
90.6662
137.616
70.4694
79.6124
134.266
70.2265
-37.1444
76.3217
133.984
53.0259
69.6531
194.345
164.472
96.7465
246.406
139.744
76.0762
53.1189
239.221
126.958
142.938
88.2156
137.304
55.0832
60.9379
160.423
184.06
462.039
69.9442
144.774
140.625
157.265
50.845
70.7277
135.45
149.13
61.0826
143.976
155.038
150.537
138.312
157.316
152.347
65.8945
-58.0063
131.134
155.714
134.401
251.903
75.6658
239.346
-50.5785
151.611
75.1646
167.598
44.6188
117.556
65.8944
150.691
109.469
61.2721
76.5027
56.2806
131.122
95.2569
143.435
79.2592
134.625
156.707
150.614
72.1124
80.3316
146.117
97.3937
51.1346
88.8223
66.2884
84.0174
87.3447
55.9374
94.5631
156.812
62.5892
127.861
171.426
59.7307
92.0251
121.42
115.965
128.442
147.939
209.069
151.297
58.3791
135.85
71.181
100.305
66.5637
154.785
141.775
73.8823
141.737
55.3141
127.499
138.405
147.258
109.668
155.725
147.905
131.854
154.213
143.044
143.157
146.34
154.208
-55.4449
102.778
73.4886
41.8892
147.46
146.519
138.62
143.398
108.139
110.831
72.2847
64.0308
377.067
77.9253
90.8808
611.75
-58.7279
81.2069
64.1919
151.934
140.592
-65.2814
78.2181
-74.985
156.839
158.084
91.2581
80.6293
154.864
57.0139
84.0072
51.6063
-86.2323
202.133
140.813
76.8325
147.935
333.829
85.9168
67.5693
161.427
156.713
156.069
57.155
142.026
70.7655
74.5381
64.2661
63.4987
141.762
64.6685
60.8968
234.447
66.684
146.345
171.418
140.928
83.7438
106.781
149.831
63.6297
71.7641
66.1217
61.0449
280.402
84.9532
156.443
124.541
149.292
81.6898
68.7258
43.0803
103.771
130.679
151.272
160.135
97.9043
53.0919
64.0941
151.403
117.427
143.472
-40.4609
88.4261
128.181
129.165
64.1619
88.5256
123.175
69.2561
63.0924
73.0562
146.562
188.171
134.909
84.2828
133.418
91.7769
154.805
114.186
123.875
75.7381
91.8901
68.394
145.184
71.7559
156.303
70.4037
142.716
160.026
153.738
146.426
74.0344
64.8329
75.1297
62.8935
150.1
160.723
59.8877
75.4205
60.1205
149.662
147.517
144.021
178.828
148.401
93.5026
-50.8889
73.0391
101.839
102.042
42.7662
85.652
57.9598
112.968
141.093
230.904
66.5716
67.7117
304.133
128.491
67.0929
121.578
79.1514
74.926
136.256
71.6971
168.018
72.5669
62.7865
147.138
67.5028
54.1386
188.208
108.473
140.452
132.258
286.778
151.712
130.87
69.3117
159.495
141.735
-65.9529
59.4824
137.835
99.4434
200.233
91.4921
164.037
98.2916
-56.1112
101.055
208.366
59.6225
147.82
190.523
123.123
157.774
74.1774
-48.7505
199.949
75.9942
141.634
115.76
77.0293
153.375
151.521
92.82
150.835
308.57
267.536
98.6446
423.181
82.7139
63.7661
100.847
52.0047
99.8213
151.492
64.239
131.986
-115.257
153.13
89.4106
145.215
161.97
160.537
70.824
395.33
62.9115
-102.401
75.3226
135.456
136.717
95.3877
58.5714
234.472
74.913
149.186
57.4946
149.231
147.64
49.6893
122.049
139.891
117.698
50.4416
117.796
77.9079
92.1097
125.472
203.678
103.815
58.9553
164.611
78.5184
199.945
89.828
73.5196
88.1765
146.88
232.946
78.3565
40.6193
151.348
169.378
80.3889
107.435
152.462
72.9949
154.5
83.6819
86.4559
131.994
157.825
132.538
71.0497
131.22
138.493
158.416
143.135
65.1603
80.5162
118.19
142.279
51.6073
124.809
139.529
152.542
107.451
73.2513
40.1708
107.2
366.051
195.04
151.335
105.038
68.1411
60.6045
89.6822
50.4639
48.9186
151.876
153.435
142.641
-37.9536
148.275
70.9538
53.8117
55.7944
82.7992
118.022
135.545
126.277
84.5882
55.3009
72.6596
208.577
78.7381
77.7793
88.0574
99.3032
67.8494
69.9035
160.891
118.942
149.979
133.37
100.708
132.13
118.122
146.603
61.112
66.7712
201.925
98.245
72.065
62.8946
129.454
144.337
130.315
103.844
160.724
105.703
77.9096
74.907
77.2861
195.742
53.0091
155.003
49.3803
87.1893
-38.2417
143.031
54.3006
44.4904
43.1182
46.1219
143.23
139.196
150.357
93.4627
-56.4553
128.454
148.797
145.974
55.9179
155.743
130.263
81.8834
243.067
73.7849
208.197
200.02
55.6032
80.0028
61.4627
152.596
120.105
96.3057
146.277
139.326
135.229
158.126
137.494
98.4473
342.985
158.246
143.119
126.542
131.594
130.876
66.441
310.938
89.4819
59.0117
68.5633
139.611
57.5425
128.053
140.154
155.103
548.829
66.2117
103.799
77.3975
59.0915
67.9222
75.1399
147.657
140.617
132.968
177.57
146.687
61.5011
108.187
130.709
103.839
80.9949
136.08
112.592
88.1495
143.353
153.966
70.2852
152.91
85.4269
77.8222
126.505
103.696
74.737
187.279
354.666
153.566
66.8178
72.6105
70.3191
86.5015
141.422
96.9514
143.332
303.116
152.965
140.523
94.6341
97.8196
137.03
154.097
132.783
114.244
142.289
143.729
87.4949
-58.8411
59.9451
141.681
133.558
82.9316
105.062
87.2431
146.44
-76.5581
94.2907
79.6202
67.1674
52.982
154.07
60.8738
149.515
198.079
146.124
116.01
61.5163
99.6811
471.639
-42.1467
163.132
63.2692
98.6321
69.139
139.684
109.923
60.7922
90.741
122.642
218.668
50.0287
630.212
83.6608
65.7454
126.72
102.672
110.302
55.4063
57.1843
186.837
62.0499
167.49
132.268
148.125
160.176
331.583
71.0856
129.41
221.355
152.593
-63.3497
158.108
133.646
75.3038
68.8007
129.028
112.573
45.9367
133.365
77.4838
59.8827
58.1555
70.0435
580.943
84.3405
60.7395
149.005
97.3496
149.982
137.362
88.0764
140.058
52.4137
162.194
73.7427
140.373
63.5417
41.952
115.099
105.057
103.609
145.444
78.8127
87.7514
75.2289
156.645
165.261
208.336
86.9358
197.167
58.2903
73.6921
201.447
122.55
153.223
116.839
106.074
-67.254
135.303
88.099
162.648
121.784
139.072
63.0677
77.726
140.16
66.2109
159.404
135.749
153.735
155.191
-54.7806
55.8899
81.0017
140.199
133.332
-44.0047
66.8097
132.86
67.7486
76.6
79.9366
136.676
88.4848
148.896
75.9482
51.8269
44.22
127.078
80.3512
129.414
135.307
120.148
99.4141
69.3971
49.5151
52.6752
91.5196
139.381
123.156
70.563
149.694
89.1667
137.01
163.222
158.977
117.579
81.9573
132.129
73.5095
189.575
91.4412
50.1657
155.6
1276.2
184.77
113.757
-104.939
138.557
-74.2643
80.7353
155.459
117.624
149.59
151.933
159.14
264.506
72.5177
133.428
80.5989
147.787
146.749
66.5763
80.1842
121.292
56.8482
156.868
113.589
69.4809
58.9316
139.679
102.4
116.497
104.757
135.283
39.6532
147.733
112.177
139.438
88.7694
49.4742
64.5386
84.4474
154.166
203.77
133.735
130.885
135.15
117.324
37.1591
145.399
228.918
69.5376
59.6047
153.445
85.0924
110.41
159.466
102.491
100.748
-51.0017
144.304
128.354
217.024
103.195
64.6582
154.983
161.25
143.606
271.43
49.9444
84.4143
69.0369
145.178
295.943
60.7099
146.384
57.3804
137.798
207.783
162.938
108.086
150.107
237.39
77.3925
64.1876
202.02
61.9292
69.1
133.12
57.2362
161.482
69.8403
53.962
68.545
139.084
115.933
-70.1039
182.873
84.5515
72.2665
59.1574
206.767
85.444
112.875
64.2931
63.9054
143.618
151.106
163.213
125.618
86.0844
216.455
158.602
56.8418
123.287
45.9184
66.4467
72.9316
226.685
143.771
78.6036
128.504
106.104
82.1136
204.087
145.231
74.4989
53.8106
73.7326
141.816
144.778
107.589
98.6278
60.4725
67.9513
140.016
73.4695
164.874
309.765
98.7988
136.324
65.182
69.0102
138.502
148.578
176.929
82.2875
61.2128
101.443
105.91
94.7633
55.2389
41.7067
290.455
134.246
137.695
145.233
98.668
60.7311
122.07
155.068
156.993
108.479
102.28
120.718
145.401
88.363
153.447
140.856
142.229
145.27
135.14
115.889
139.094
44.1556
149.985
50.3176
152.051
57.1246
155.999
-49.224
-44.189
166.115
87.1657
135.049
63.6356
153.195
83.1672
69.0784
177.878
238.284
108.012
82.0492
116.331
118.499
146.952
155.515
75.5593
172.536
71.7812
73.3562
93.1637
147.448
43.132
83.421
140.116
133.732
114.894
168.944
72.3918
86.204
94.5879
55.3649
137.74
152.178
250.345
140.045
65.8515
139.391
62.1385
195.504
52.6514
160.234
58.5886
127.784
149.271
78.8965
71.8692
84.3785
101.822
116.23
157.234
111.566
79.9196
74.7263
89.8756
74.1
60.4633
67.8701
-83.641
59.6421
148.087
148.639
70.6446
129.5
66.9083
147.364
152.955
45.8019
162.255
142.045
107.687
66.8792
197.75
64.7063
142.655
-65.072
130.037
104.666
78.0712
-46.5518
43.6608
125.139
280.16
157.966
116.577
302.441
143.372
135.22
101.466
59.5225
226.135
72.574
156.123
94.191
157.063
136.371
55.8458
79.3076
64.9956
94.7648
57.6461
142.025
66.3184
214.842
73.0034
48.4459
123.927
145.262
140.192
144.661
123.444
112.48
132.737
83.2224
128.948
56.3565
134.776
78.0327
-83.6774
145.339
426.755
133.456
70.6032
77.7054
-50.1149
41.3608
227.326
69.8465
67.5151
65.3602
147.886
106.842
61.0575
139.721
136.323
158.51
148.257
136.928
118.334
60.7629
64.2882
76.1481
165.353
142.061
142.547
-107.967
130.167
99.4423
-46.2684
76.2015
138.59
68.5924
231.633
66.3347
115.752
74.7589
61.7202
140.028
221.373
84.7246
156.457
152.453
139.688
175.482
84.7105
-172.046
67.5161
147.782
414.529
180.787
141.334
69.9505
142.688
140.653
77.9652
67.0955
144.146
92.6373
138.426
139.961
118.829
192.956
69.9831
124.507
148.166
53.9125
95.9243
137.362
148.596
131.305
186.96
88.722
80.8303
117.885
161.972
160.013
154.938
112.061
136.79
109.55
145.064
262.87
53.6739
169.312
173.584
152.289
135.675
147.456
73.273
113.999
73.088
69.2595
130.86
99.7756
176.86
84.9387
149.635
117.606
87.4235
48.2868
165.194
130.671
72.4899
91.6823
54.9
71.9221
113.451
102.454
149.292
150.195
70.0885
151.788
132.692
59.3254
76.1337
131.993
-41.9002
169.157
175.064
59.5165
119.125
126.6
75.9285
159.425
103.415
146.245
115.916
138.606
93.87
64.4689
108.972
90.0363
163.495
75.6332
-73.0156
66.8404
63.7543
-57.1213
154.788
57.4804
196.28
101.595
56.8302
158.329
157.248
157.35
43.8129
-98.4402
55.6945
108.506
147.827
153.027
143.75
48.5738
-54.4271
145.742
116.819
138.266
249.93
80.2682
73.3445
141.301
77.0915
112.892
142.875
53.8085
120.676
145.207
146.08
144.965
192.114
144.811
86.9123
91.2677
71.3247
80.4413
82.1303
96.3171
86.5093
86.6099
77.9892
60.072
124.26
65.7733
182.776
169.714
152.106
73.8488
140.42
55.3627
111.579
154.075
90.7548
155.331
135.352
150.684
-36.893
38.4972
169.635
63.7397
154.101
899.167
171.645
52.5809
127.791
138.772
79.6059
126.823
101.315
89.7415
71.2758
96.3716
59.8177
112.536
172.082
77.2365
142.505
77.9329
73.5908
167.55
268.276
49.5651
125.266
145.55
134.833
135.151
65.4818
78.7699
116.92
126.234
71.7216
116.591
207.984
180.668
71.3796
126.621
124.596
141.345
104.562
154.332
136.95
69.8815
55.8218
150.449
56.2039
131.419
141.347
89.3088
-38.2303
108.06
81.3089
133.992
44.0961
58.589
95.9855
77.8388
207.937
135.211
102.214
70.9446
164.749
138.219
-50.1371
129.268
85.5827
111.414
64.1787
87.8784
152.469
52.9674
116.21
76.2853
81.403
146.054
73.6248
135.314
100.442
100.384
86.1195
165.458
160.165
72.798
69.5906
141.169
111.784
47.9017
294.52
153.52
168.568
145.034
69.8079
86.3736
-57.1495
153.402
51.4331
137.103
104.979
72.1461
86.6829
44.4309
138.05
89.3878
73.6584
125.045
67.916
73.1395
108.412
71.502
97.2486
218.756
77.4596
43.1892
126.257
66.7091
280.993
70.1416
77.1567
79.9862
42.7814
136.588
132.575
89.4502
80.6994
94.3933
98.2856
146.827
150.803
63.1133
53.3768
156.069
143.439
124.151
155.661
44.697
150.334
145.627
144.531
212.236
116.943
69.732
150.561
152.645
138.932
-155.184
158.853
247.655
62.5848
56.56
52.4162
780.732
151.319
143.248
107.964
150.46
68.961
80.9588
128.599
73.2362
135.625
65.9627
53.3982
69.9059
140.37
136.289
48.7006
150.369
132.735
147.384
90.078
117.41
124.064
67.1361
82.6552
146.769
56.6159
79.1996
135.169
152.129
138.601
62.7673
76.421
-49.0951
143.154
75.5279
144.919
182.166
52.3415
154.02
180.621
75.8361
134.1
141.928
78.8762
69.4461
61.0545
149.674
112.409
153.554
1123.6
153.571
155.818
122.86
89.9413
74.8893
97.5144
154.989
-40.3222
79.6181
290.027
67.6449
66.7499
148.644
147.894
109.528
143.076
68.3148
174.025
97.7754
118.823
159.287
75.573
156.258
239.494
297.368
150.138
124.496
301.336
130.56
114.273
111.59
76.3249
78.9124
71.7133
152.802
69.6864
143.835
84.0391
147.84
100.854
60.4796
163.154
121.236
137.698
49.186
114.384
74.7592
179.984
82.7499
119.127
101.609
61.9314
73.0088
145.152
144.859
54.583
145.859
163.592
108.809
64.5914
59.2854
137.808
237.426
66.8212
141.989
194.489
82.4017
53.5759
92.7205
141.087
131.748
93.7974
92.656
146.329
54.7516
60.4068
71.0979
80.2276
56.3249
107.456
174.389
147.876
112.447
51.9848
59.3325
178.232
185.336
140.539
43.7046
64.8136
[truncated: 2,462 more rows]

## Sheet: 3E
MBP-SuperTEV protease
Mass photometry
Mass of each landing event (kDa)
82.3184
80.0538
63.5049
77.3025
79.1439
59.8143
58.4937
68.5572
72.2435
51.6854
80.1626
90.0877
74.3842
64.0746
56.8391
74.7151
78.9984
94.8326
73.7015
71.5946
83.7715
69.8408
70.3565
65.5256
58.5283
47.2989
71.6203
78.8796
78.8456
71.7863
71.2754
69.6837
65.7504
67.499
73.1743
69.2263
62.8729
79.1767
76.2211
76.7719
72.5499
78.9172
105.219
67.393
71.0917
64.7318
70.7538
81.2746
70.1308
61.461
64.1685
53.1012
48.2608
63.332
78.1341
76.4059
71.0382
72.8226
72.6832
64.1296
83.467
60.1318
80.388
65.6321
78.4058
68.4252
84.3415
-44.6724
79.5972
66.7819
68.0929
56.9107
49.7275
68.7761
83.1377
77.653
70.8333
74.349
51.002
55.9729
65.9445
79.1405
77.3104
66.6041
60.5269
80.8361
71.8533
73.065
70.6492
73.625
73.8787
93.1004
68.6195
49.1751
68.5271
62.8978
55.0342
62.6384
81.7376
57.2716
63.3165
65.5852
76.908
57.18
71.124
70.8533
68.9311
77.6924
71.2432
76.6542
76.0147
71.574
65.2041
64.3866
61.9876
48.6162
70.0078
71.7188
58.5754
49.0151
68.1662
87.2807
63.6686
69.3772
75.1611
88.6841
48.9582
76.345
56.1218
68.4392
48.3849
65.1383
82.2105
63.782
77.2649
71.6147
70.9231
71.9228
78.8892
70.6438
86.0623
75.1533
78.0097
69.1527
77.094
68.7664
72.5178
78.3252
59.1637
70.8366
74.8684
69.9884
113.996
68.3558
48.6838
66.7264
81.4356
71.3871
69.1093
74.6585
70.2131
67.4239
66.797
68.4913
70.0298
60.3881
59.8169
54.4703
68.1943
63.9145
64.9949
64.9469
79.4538
73.7886
57.8961
62.1641
75.1498
57.2233
67.9773
79.0524
76.7072
77.5729
128.11
63.5901
64.5421
77.2153
84.949
55.768
-41.2662
69.0583
63.1268
68.8536
50.7901
62.869
61.9229
44.253
73.7201
39.7068
64.1785
82.3357
87.4683
58.2072
67.7741
67.7353
63.7653
44.5272
62.0834
91.3028
92.1069
61.4536
73.8758
74.7196
70.585
49.8969
107.698
66.6765
60.3423
78.9052
71.7013
79.7199
63.292
65.3794
80.4062
69.2994
68.1882
69.253
108.208
67.3724
68.3831
107.706
64.781
79.624
60.3426
68.5064
64.7698
62.7574
66.9074
101.576
69.4036
71.1108
74.2457
72.6395
61.1829
97.9463
77.5451
67.8091
71.3818
69.6801
71.8138
73.6366
45.9938
68.905
72.1704
75.6722
59.4325
73.493
76.9034
42.0935
72.346
77.9213
66.3536
121.136
76.1684
65.143
72.7192
60.2421
80.1047
69.9074
47.4039
61.8134
75.7378
45.8658
51.9896
90.9548
76.8426
74.0915
69.6935
74.0414
119.879
70.4312
82.9946
75.2685
65.1929
67.2824
65.1017
83.9875
94.9075
66.9754
76.9886
64.2707
85.5625
44.3179
75.1128
64.7223
70.8261
74.6017
63.1345
53.3512
75.8959
73.0573
75.6262
48.8931
71.4841
77.5363
75.7547
74.248
97.355
51.6746
79.1733
69.0621
74.2035
76.0584
64.4497
37.5563
-44.7153
71.9893
68.5841
65.5155
67.0779
61.0278
46.11
63.3229
81.4958
43.33
61.7295
69.5389
75.8956
79.4134
57.5421
56.2546
81.2539
45.8939
82.4821
76.0491
71.8433
83.222
69.9246
79.7544
71.9217
78.4004
65.132
65.0787
70.3875
62.3418
38.97
46.9204
75.0069
45.3665
79.3185
78.8617
72.3884
68.8214
73.6179
70.0571
53.4771
78.5302
73.4438
80.0731
66.584
56.6766
82.3689
82.1817
54.4864
40.7337
83.4203
77.6866
72.6537
40.2034
72.1748
72.3608
72.8535
37.8271
83.2796
74.9772
71.2851
61.1998
70.2176
67.4877
-55.8886
72.2271
79.389
62.3011
74.2799
70.491
69.8609
116.295
67.3859
74.0596
59.4058
101.241
47.7138
75.2567
76.3478
73.743
80.4553
71.7232
68.249
67.0897
69.285
74.37
69.8308
44.6613
58.1637
69.1787
67.4133
64.2495
67.9729
70.1836
60.1945
78.2628
75.1875
67.9541
77.4181
69.4011
67.2321
126.896
91.279
85.3447
83.5051
92.4004
61.5119
68.7765
58.9207
134.282
73.0223
56.5487
75.8713
71.9679
74.0875
66.8732
64.4214
106.678
63.7184
80.192
85.4357
73.9014
62.5977
67.6483
66.8277
71.7739
66.3546
61.087
69.3631
70.5011
79.2497
69.6616
57.0726
78.1421
58.8265
67.8776
68.2995
77.6601
76.7484
61.7431
76.5182
59.5425
45.4459
91.6106
69.7386
54.1261
78.5293
59.8491
66.3707
63.8
65.9423
71.0623
67.2699
65.0003
63.361
75.8239
75.1836
54.6651
65.8915
72.3963
71.6807
60.1292
86.6612
66.2466
73.021
85.3797
67.2497
60.5513
77.675
68.7936
-61.3224
80.7652
79.3146
66.2136
83.2931
78.8492
61.6171
58.2744
80.0087
69.5675
56.028
85.7491
61.0182
76.7846
60.0739
69.9217
67.5413
-74.3326
81.8723
86.6089
-40.7927
85.5343
71.7964
73.6592
72.4207
64.2724
120.59
83.4669
64.7488
75.4407
66.479
60.6955
88.0092
68.4349
72.4458
78.9008
69.8746
74.8957
82.9447
65.3022
62.9818
75.2196
85.3304
76.0232
37.7865
60.0305
87.1096
73.2885
44.3604
75.0035
69.7877
37.1416
57.187
50.0401
68.8193
62.895
75.2066
41.7471
79.6866
76.6053
70.0293
75.5766
67.6857
251.758
71.9703
75.2049
61.4396
67.3928
75.5805
35.2078
82.3198
59.8616
76.0382
86.8393
83.9174
72.2428
79.0404
68.5136
67.9874
128.539
54.4004
74.1717
67.1721
47.6099
81.9665
69.8779
62.4857
69.2289
73.4103
58.5279
72.092
85.1784
61.3087
65.5979
73.5579
74.3597
70.4073
78.7896
63.8319
84.746
67.2035
70.4483
67.1643
74.4097
70.3768
62.8632
79.2278
49.9454
74.5722
70.9774
65.8949
71.6602
78.2766
75.8666
57.2012
55.6903
73.163
116.47
76.1542
81.166
67.9722
99.3229
73.293
65.1559
56.7844
58.9008
70.8803
56.1461
77.6288
65.9602
78.533
64.2536
90.4591
39.8898
71.2818
61.4808
59.3864
56.5242
61.0226
67.6943
67.8877
81.6666
47.0023
129.378
74.3414
79.7776
69.6384
75.5977
60.7141
67.3196
66.2491
70.5111
75.3687
79.5364
75.2729
66.4507
75.6158
77.7264
44.3227
59.3735
72.6403
72.9845
58.9462
68.5282
64.337
66.9806
59.8888
87.1541
71.8967
79.1533
67.2685
58.4693
80.7553
49.385
64.7431
70.1938
78.2334
75.7294
69.9519
77.3804
76.6671
68.3956
55.9133
60.4137
70.8377
87.0575
113.856
57.022
66.9489
63.1988
84.1808
145.709
34.3126
83.8825
71.3111
41.225
60.5388
76.0459
70.4232
66.5556
86.0434
80.5505
62.7795
72.3682
45.272
78.1777
90.0459
75.1724
74.0621
75.6504
80.6511
77.5465
122.428
69.2314
77.5071
81.4757
68.5109
56.7225
68.7846
70.7596
76.3908
69.2725
75.0689
73.1057
-46.0275
69.7512
85.9736
82.4284
94.3347
60.874
73.4068
71.7089
72.4452
65.3171
69.6465
67.3627
72.1612
68.499
74.165
71.5086
106.722
67.1132
55.6581
53.2921
55.0601
76.8564
66.6372
65.8545
46.495
64.613
63.2943
58.771
65.7727
61.7706
74.0804
51.7092
75.5635
67.762
70.2332
81.6762
64.7327
53.4982
69.4195
89.2187
56.9
68.7436
75.2016
63.661
68.6288
65.4642
71.4228
83.9765
44.3901
71.0429
51.6519
75.5671
49.7197
59.6277
38.8315
77.4297
74.0668
70.3881
72.3368
62.8707
80.5107
75.5713
79.9799
67.082
65.6252
45.5563
69.3454
68.2986
62.526
56.7819
50.4582
51.9538
130.755
72.5044
79.1633
77.9664
74.0857
71.7324
64.7841
68.3618
71.8337
41.2902
72.0297
79.1412
80.1869
57.614
73.8696
67.3726
59.3094
66.221
67.3527
71.5189
63.9153
73.6835
63.9789
72.3144
76.0433
71.2651
70.1687
74.5741
65.0385
65.0859
64.8467
58.3508
77.8327
60.8076
38.0151
78.8891
118.534
78.18
70.2405
63.0095
69.1735
66.8246
69.7403
72.5616
40.2812
67.5438
81.2182
61.142
49.5633
54.8971
58.2481
38.4872
44.3851
76.3477
133.865
68.497
86.2126
39.5491
134.825
72.651
67.574
71.1649
78.7213
61.1448
68.329
65.0921
40.1533
74.7215
58.453
66.478
46.847
37.5517
50.1551
77.2362
69.0909
60.1134
62.3333
105.532
-49.145
81.3547
74.8106
72.968
76.1815
78.5684
68.6718
84.1405
66.5719
77.3087
55.6853
52.366
77.379
50.2795
54.5213
66.7783
65.0722
67.2879
71.2597
73.8552
64.8109
70.2413
67.1197
86.8661
78.1987
68.4216
63.9342
72.9258
110.961
101.051
73.8223
81.9206
45.4833
74.1092
64.0622
71.1793
74.9562
65.9651
65.178
69.6788
71.5998
64.4883
74.7447
76.4366
68.2667
41.7469
38.1708
74.2438
75.283
75.1585
64.6616
50.2741
58.9643
40.7224
76.4796
61.7411
67.7045
62.5245
56.5898
71.7797
56.9491
70.403
65.3596
64.1382
75.3542
74.7282
83.4872
77.0566
63.3449
64.1657
55.8517
44.1899
65.1222
65.7016
75.5936
76.2776
62.2179
74.0171
72.1947
79.2787
68.8315
67.2627
87.2206
71.8404
73.0152
74.3128
69.6711
61.4661
76.555
61.6745
76.1595
70.7227
43.5944
59.7697
67.7073
64.3386
71.9354
51.9031
83.9768
61.3639
48.8397
98.1753
70.2598
83.7411
77.6961
266.206
67.9394
42.7328
84.4197
78.0812
77.1052
65.2478
82.9198
72.3403
87.2648
68.1185
79.1327
68.8359
62.2302
70.1588
86.9765
72.4324
71.9417
78.5984
68.6908
62.2419
54.2382
78.8974
79.5775
74.8617
72.9419
86.2015
64.3549
74.8637
48.1901
82.6419
76.5178
60.0313
-57.9662
87.1297
54.4167
82.4641
64.9409
41.6714
78.4974
65.4326
72.5098
75.8018
39.2084
75.6723
65.029
65.8514
66.0765
78.374
77.2117
74.8882
71.4038
66.3475
76.7452
58.8709
70.704
81.2977
70.6442
50.8728
58.8622
67.284
73.9791
67.6492
83.7152
72.0391
69.8962
68.3383
74.2363
56.5531
68.9362
66.9922
64.3577
59.0961
54.065
74.8651
73.2116
69.0879
83.2104
77.6577
79.3167
76.0579
69.337
34.703
82.8562
66.5478
64.9285
69.0708
68.1607
66.3661
81.0069
63.6774
69.0588
65.3751
73.1847
-51.5611
46.6946
84.4118
46.5817
62.5457
80.309
65.6815
73.9985
36.2759
77.2241
72.3521
70.1262
91.4823
72.7811
65.9707
73.7986
67.6723
74.4128
41.0096
44.6708
64.4608
47.6226
71.3452
67.131
75.9237
60.6262
61.293
75.7756
68.8967
78.28
73.4236
42.0035
67.3668
61.6126
70.0137
70.1173
82.16
68.8468
62.0386
73.108
61.5255
81.6766
71.5101
66.7579
95.5183
72.2177
69.6432
85.9644
84.4407
57.1775
81.4887
63.9708
44.8876
78.2735
82.7013
58.8347
68.928
63.243
69.7493
65.2206
69.342
68.0256
-42.5286
67.7808
68.0488
65.9537
58.4641
67.6315
59.7919
80.3268
46.5662
49.0279
64.7769
71.0491
75.0426
73.652
81.3633
74.1183
47.4814
71.2143
55.5971
113.976
80.2914
61.4603
52.771
86.1833
73.7858
77.2904
48.3122
63.7222
86.6532
58.0117
73.9181
74.6412
67.5864
46.0711
64.0444
77.3753
67.0697
73.2146
72.2105
45.5181
67.4449
84.177
73.7
71.4956
68.0594
78.9086
49.0863
74.2485
66.9082
82.3227
71.6832
77.0646
74.567
67.671
65.0321
69.3663
69.7479
61.7084
83.1989
86.8254
61.1237
75.1229
66.5874
50.8354
68.8543
68.1119
50.0473
79.0049
70.217
68.8549
61.2917
81.3003
55.6023
70.1439
77.6892
64.0831
76.4036
64.5115
56.7
68.612
63.4534
67.0047
65.0631
62.5215
36.473
126.633
65.6004
67.4996
74.3126
72.8208
65.7617
86.414
74.8932
66.5021
71.0294
84.5553
72.5059
82.1756
70.8559
75.7559
73.5415
79.2881
76.9
293.393
70.1841
47.0765
57.3642
60.2131
70.9192
85.2723
85.6746
50.8569
52.546
71.5139
73.9042
35.2944
75.9634
37.7777
64.369
65.9281
67.9027
63.4432
55.1203
64.4282
68.4968
70.3111
73.2329
70.8024
82.6327
75.438
58.6048
69.5619
71.9772
85.6077
74.9901
68.6503
76.9429
59.9799
70.348
62.0323
43.9245
67.2478
50.4064
67.8502
-39.0552
64.8211
67.4484
50.1378
68.7061
66.939
77.2138
64.6206
73.5781
80.6351
64.8401
70.5059
69.0629
61.5368
78.4901
100.039
76.2675
67.2357
68.9176
61.0135
86.028
42.6146
57.9802
52.032
56.9758
63.0585
59.8204
59.9706
67.3967
78.8148
81.4065
72.0592
59.7595
69.6857
79.1102
71.8838
66.9723
64.5519
63.2505
84.2427
70.928
68.3055
68.9228
38.4565
74.0343
59.1708
44.8603
67.2878
63.6299
43.8232
66.9987
65.5719
75.9811
71.5791
50.9575
85.2663
74.0954
67.0945
65.5641
70.9818
67.4831
80.8461
67.2056
80.4397
60.8173
62.7441
76.3504
96.769
65.2481
69.4874
51.563
67.876
67.3805
55.5034
62.423
75.1654
70.6644
74.9725
72.5263
47.7242
64.686
72.9548
84.4972
74.7389
76.6674
68.2262
72.253
70.7464
76.4554
45.8399
60.4428
71.5904
59.3464
57.4222
77.8706
70.9059
73.9958
95.8812
69.8826
60.0427
72.5467
62.902
72.3693
71.9782
52.3728
65.6003
103.586
70.3453
65.8907
76.6395
72.3319
49.6984
81.5127
82.4897
83.969
83.5209
68.9116
55.4634
41.8748
73.2117
43.3664
71.4246
51.9728
72.6351
108.071
61.5074
72.215
75.2017
90.8837
43.8478
63.6195
83.9957
90.9906
48.0694
74.2314
64.9675
56.8349
63.238
79.6831
44.4907
74.7255
61.2811
75.3512
44.6664
71.3079
82.3401
64.6257
77.3859
39.8832
72.2993
70.9445
47.0377
105.648
59.2959
76.419
75.1961
72.8763
60.5626
54.2901
67.6289
83.6714
67.329
72.3395
57.7776
75.6958
86.0581
52.2411
71.9447
77.0585
73.9668
88.0079
67.7783
-97.6614
105.762
72.9781
82.9593
65.1056
60.5939
38.2923
58.9175
61.5463
52.1249
69.0088
54.5927
63.7377
83.7889
35.4428
84.3236
81.5289
79.1527
80.3981
70.3152
89.7543
56.7055
38.753
55.3485
58.8218
90.0782
54.5942
57.8328
82.0371
80.8281
73.2238
81.2063
92.7769
69.441
55.2738
72.5156
59.0904
45.8787
80.7806
76.0572
63.9426
62.5616
85.637
71.7356
76.3214
74.5473
34.5269
78.4419
73.6823
38.6547
41.0211
50.0682
59.6038
72.1076
73.4036
67.8014
75.9855
56.3519
46.6238
76.189
80.9713
63.9267
51.4488
65.9294
79.3504
63.0431
43.7917
67.4083
62.4703
58.1291
51.3038
63.1169
70.3787
49.6225
76.1943
71.2433
61.4199
65.8281
60.8309
50.2449
61.4551
74.779
-43.5655
76.429
72.2953
56.1879
42.9328
73.579
74.7123
82.8071
67.5507
71.5037
77.3743
75.3422
70.3381
40.2691
71.8761
78.9372
50.5561
51.0597
72.3733
49.0871
-50.509
68.7123
61.8851
124.36
58.3354
65.8993
70.3148
76.3103
65.3195
75.8556
68.5589
60.142
73.0902
75.9034
116.577
44.3038
72.7677
73.5473
56.9529
56.0909
59.5129
74.7723
56.0247
68.2839
59.8857
71.5436
60.2358
65.4323
75.4775
47.3047
84.022
64.0986
77.0594
26.5649
73.6666
75.9971
67.1674
42.2429
70.4978
70.3356
73.21
57.3479
58.007
78.3384
52.5934
69.5999
77.0589
79.9164
71.8305
70.6134
79.369
49.0059
47.1259
66.3191
61.2536
68.0223
59.1484
49.8756
63.7786
67.0003
48.5122
65.9988
69.2315
64.5501
65.8793
72.841
63.8496
83.0974
48.0962
67.8583
66.8012
71.5669
71.2197
67.8266
76.4856
61.2812
76.0653
81.5963
49.1812
58.8929
79.7969
59.629
80.5116
70.1732
69.9457
58.5507
99.9056
61.0397
70.9071
65.2551
79.9195
63.7928
58.2974
75.1519
104.568
69.3092
67.627
58.2876
67.4381
69.8081
64.6866
52.6673
-55.7784
62.1603
75.2952
80.5169
77.4201
84.8731
63.3466
50.0175
78.9115
63.3898
74.5459
82.9265
60.3967
59.8481
68.0968
78.4144
66.4971
78.5979
81.1608
78.3667
63.2437
69.7988
81.6387
78.2339
65.5829
89.3271
69.7277
72.4
70.3814
78.093
65.0479
66.4156
55.3954
67.6599
43.3832
66.3322
77.8874
72.1203
69.8775
76.2377
66.0735
68.4914
72.3426
61.5767
68.5862
-39.841
51.2853
63.8268
76.1953
62.6892
70.2869
90.2439
60.7529
71.1541
71.5539
64.5524
50.4707
66.6237
59.635
90.0404
67.2959
-41.0762
70.7487
68.3401
66.8712
43.6021
83.1418
60.7207
69.971
-46.094
50.9546
82.4973
83.3542
79.5711
52.1372
67.7219
69.7378
66.5031
85.4527
73.6133
76.8646
66.8746
68.8845
50.079
66.2209
70.7876
76.3723
69.5811
61.9919
63.8598
72.0923
40.7616
71.0822
81.5612
54.2262
41.985
63.6207
67.8335
47.1457
86.2811
66.9312
83.0264
67.0369
68.6481
68.7905
62.9394
68.4824
65.5923
64.9675
47.3466
72.7456
70.9097
68.1494
63.642
72.73
-61.2766
66.1106
68.4813
65.3198
62.5628
49.8492
72.5027
62.7628
53.9601
70.5021
56.3291
73.4634
1479.44
60.1534
80.1643
46.1674
47.5485
62.0141
82.1022
-86.6709
51.1748
76.2314
67.5265
46.122
75.5782
64.1214
50.2437
66.1207
57.1997
75.2988
70.6572
58.35
66.4749
75.7095
66.2242
69.5797
76.5511
83.0392
63.0879
74.8134
67.0603
-46.6671
68.8641
75.4944
75.3012
118.876
58.3396
78.3237
62.7618
73.6026
-44.2359
76.8554
64.9744
66.4293
64.7283
65.426
67.8132
-45.9777
79.4086
72.5555
61.4621
74.8619
66.9315
79.3
68.4906
79.5935
70.0951
77.811
64.4292
55.6422
70.5129
52.5041
61.4339
68.5644
74.5942
71.1706
68.3648
75.5089
62.6031
65.8497
71.509
69.2164
48.8141
62.1546
68.6737
49.8443
77.7507
63.847
50.205
-62.7146
83.5247
51.1069
70.3525
72.552
57.9159
67.7022
84.5567
61.9567
63.709
40.9911
46.3988
75.6278
71.0028
68.6467
63.5572
62.5693
57.937
54.8281
37.9188
44.6344
64.0612
72.7286
61.8779
99.734
74.152
76.6253
66.1122
67.2857
62.1478
66.9567
73.9166
62.0547
71.9072
60.4926
75.1083
66.4966
70.4205
59.3415
72.0822
74.9955
68.6974
27.5797
69.603
50.9302
70.328
-84.9422
115.547
85.5521
41.8293
66.7294
60.928
75.1566
71.7635
57.5981
67.9504
71.6911
86.7572
68.5896
80.4196
68.2148
54.3769
78.3365
62.2688
77.6634
62.1565
71.5148
80.1394
61.6819
82.6065
62.7299
79.1567
83.422
73.0227
73.4205
72.9773
74.246
79.1595
90.7793
74.747
58.5144
59.3374
78.1762
85.4673
120.907
63.3639
81.3359
79.7265
65.2492
61.3015
62.922
164.868
75.0906
74.5222
77.9397
78.6162
-61.25
79.6732
76.8764
62.8833
74.3321
59.6061
62.9064
64.1736
60.282
50.4926
55.8154
70.5953
80.2435
67.9315
52.4778
72.7106
78.651
71.3839
77.1944
74.3901
69.9185
62.5421
154.717
64.084
69.7664
75.5676
-31.95
81.0915
136.073
63.6634
75.9323
69.0699
76.0593
106.164
65.3924
80.5794
72.7599
49.3174
66.4781
73.7251
68.4346
75.6362
67.9821
34.7538
72.38
69.7633
57.9025
76.9313
72.7871
44.426
67.6926
72.6399
85.2414
65.8219
72.9688
74.5142
72.1683
78.1526
[truncated: 601 more rows]

## Sheet: 4C
		C-terminally coupled binder
		Tras			39S			MF3958			H2-18			Affi			Tras NL			nano			Pert
N-terminally coupled binder	Tras	5.21277	107.399	92.2398	45.7936	77.8886	76.5761	44.0156	73.9284	72.1027	66.7301	78.781	90.2915	110.46	135.759	168.031	70.9628	79.8142	93.4547	79.762	163.496	213.192	55.3149	68.4354	79.3555
	39S	71.3806	67.2137	79.4963	99.4381	100.975	117.307	94.4833	91.3429	98.9726	90.1439	90.3869	96.1296	99.613	98.4799	104.382	62.3838	64.8158	67.7292	104.338	101.598	126.987	71.3556	74.739	87.7528
	MF3958	73.8103	70.1793	78.3359	94.0746	87.394	108.78	94.7467	88.1093	101.448	93.7272	87.6165	96.938	84.9802	76.8599	86.3086	68.197	67.1456	72.6795	97.9553	96.5838	98.6684	83.7676	81.6444	83.0864
	H2-18	85.5819	88.7996	104.284	97.8055	97.9599	123.365	89.3696	90.505	100.342	94.8535	99.0521	109.498	86.354	93.348	96.0343	70.9787	80.643	85.5819	107.372	115.74	132.033	78.0021	86.0951	98.7319
	Affi	126.785	105.397	130.107	89.8555	85.1301	97.592	80.752	76.81	81.6058	89.3332	92.0286	90.4232	93.927	97.7873	99.1112	120.37	126.49	140.916	111.01	122.164	129.9	71.9301	76.2605	80.5794
	Tras NL	90.1189	96.2137	87.4054	74.05	79.58	74.25	76.51	78.65	76.52	87.74	91.92	89.17	185.3	167.1	147.3	85.87	87.02	82.12	187.7	181.8	181.5	78.12	77.86	74.32
	nano	195.28	216.299	223.885	110.2	108	127.4	102.2	103.8	122	113.1	127.9	134.3	129.6	131	142.7	188	217.4	190.3	148.5	157.4	138.1	113.4	96.26	92.45
	Pert	10.8942	73.5514	62.9401	73.1881	75.2999	88.7065	74.521	75.4316	77.9772	84.5919	81.7557	89.8873	77.2641	76.8213	80.6589	74.28	79.88	84.38	108.5	101	93.44	83.4	88.17	67.2

## Sheet: 4D
		C-terminally coupled binder
		Tras			39S			MF3958			H2-18			Affi			Tras NL			nano			Pert
N-terminally coupled binder	Tras	68.9537	76.1651	75.9973	27.8069	27.9333	29.6185	36.0797	33.2793	40.6637	67.9337	67.4333	69.1724	136.379	138.331	134.815	101.7	103.436	103.325	148.344	151.11	139.659	31.702	33.2164	31.6399
	39S	25.8224	28.5305	26.2644	97.404	98.4772	98.5748	72.5975	74.7032	71.2161	97.2422	91.8778	89.7469	73.0727	75.3691	69.2582	27.0863	26.8564	25.3945	117.928	115.084	111.65	52.6135	52.9402	51.1316
	MF3958	30.1661	32.6547	31.0885	87.5651	85.4342	85.9339	106.999	105.287	102.491	108.082	103.989	99.7655	74.3728	69.7563	66.1998	31.3036	29.2541	30.0804	103.31	102.032	100.495	66.0697	70.2234	71.0394
	H2-18	65.0386	68.5235	67.916	99.8157	91.5629	95.5452	106.074	103.364	100.964	108.369	102.505	96.999	98.0655	96.2858	95.4824	64.7718	66.0748	64.9558	116.9	114.908	111.687	83.9435	90.3057	90.3899
	Affi	129.823	135.589	124.743	72.9108	80.5606	74.3499	85.6744	91.6361	82.0979	101.783	108.309	102.285	112.164	115.378	110.39	125.493	128.41	124.654	132.846	133.441	129.384	73.9338	75.6293	77.2191
	Tras NL	73.6115	80.3603	68.1894	33.6045	32.1233	29.6998	37.076	34.433	30.5852	68.8864	59.0918	58.791	134.877	126.06	112.777	67.352	62.6262	56.6269	144.143	140.081	139.678	33.3184	29.4936	27.92
	nano	143.055	143.641	140.743	107.321	109.57	107.953	97.2038	101.213	96.8216	111.498	114.392	112.718	122.797	124.449	124.095	145.634	147.781	146.352	123.177	126.585	124.106	102.221	104.525	101.293
	Pert	33.8986	33.8668	33.0937	67.7874	62.8302	65.4917	68.8118	72.4348	72.4297	96.6738	98.682	95.4476	75.3861	73.4896	72.9604	39.1559	35.6836	35.0213	109.007	106.78	103.185	98.4415	103.155	95.932

## Sheet: 4E
	Bispecific binder
Conc (nM)	Untreated			DoubleCatcher:Pertuzumab:Trastuzumab			DoubleCatcher:Trastuzumab:Pertuzumab			DoubleCatcher:Trastuzumab NoLink:39S			Doub leCatcher:Trastuzumab:39S			DoubleCatcher:39S:Trastuzumab
100	93.0467	101.166	97.1063	30.0543	20.0218	25.038	62.5234	56.3693	65.5162	58.1363	57.6818	58.5909	58.2518	64.649	54.2079	46.1703	68.0074	63.9871
10	97.6533	96.1835	96.9184	65.8461	52.5287	58.4121	57.8115	48.9261	54.8698	48.3822	46.489	50.2754	44.8394	51.5808	44.2756	38.9948	56.4745	51.5287
1	96.1768	97.8939	97.0353	75.7274	69.1504	74.5772	74.281	84.8221	73.1237	70.444	67.8256	73.0625	72.1667	81.1716	75.3208	65.7899	80.2635	69.9318
0.1	99.261	96.9787	98.1198	91.8659	75.8969	90.8833	91.0089	88.3369	96.5491	78.62	70.5569	86.6832	79.7416	83.7302	95.349	78.9336	91.5666	76.2554
0.01	91.8496	97.9143	94.8819	98.3775	88.3542	97.8341	100.044	87.8108	99.0659	81.6057	91.9435	86.8098	85.5504	91.395	88.297	76.8571	78.1706	84.9212

## Sheet: 4F
	Bispecific binder
Concentration (nM)	Untreated			DoubleCatcher:nanoHER2:Trastuzumab NoLink			DoubleCatcher:Trastuzumab NoLink:nanoHER2			DoubleCatcher:Trastuzumab:nanoHER2			DoubleCatcher:nanoHER2:Trastuzumab			DoubleCatcher:Trastuzumab NoLink:AffiHER2
100	93.0467	101.166	97.1063	183.967	192.429	184.213	173.743	181.511	174.02	174.124	186.152	184.975	167.436	175.16	154.611	171.622	179.986	179.124
10	97.6533	96.1835	96.9184	178.066	185.921	166.068	170.433	181.139	179.717	177.017	174.468	173.92	179.541	173.769	160.139	171.512	180.196	179.529
1	96.1768	97.8939	97.0353	89.7893	111.064	104.699	119.022	131.574	112.568	129.552	112.672	133.33	130.176	126.134	130.447	109.507	124.875	120.547
0.1	99.261	96.9787	98.1198	91.4481	120.699	95.4297	89.4523	94.0742	78.3769	96.9485	93.5604	93.4031	103.684	115.423	103.337	104.265	110.65	107.612
0.01	91.8496	97.9143	94.8819	90.2245	102.061	101.557	103.405	103.58	76.6894	89.5033	97.6502	93.2744	94.4716	104.893	95.9169	97.8688	103.204	104.083

## Sheet: 5D
DoubleCatcher			DoubleCatcher H-Lock			DoubleCatcher ⍺-Lock			DoubleCatcher β-Lock			DoubleCatcher γ-Lock			DoubleCatcher 𝛿-Lock			DoubleCatcher ε-Lock
mL	A280		mL	A280		mL	A280		mL	A280		mL	A280		mL	A280		mL	A280
23.5835	-1.83993e-05		23.6005	2.76455e-05		-0.054244	-2.0914e-05		18.0176	-0.0153406		18.0689	0.0256085		-0.01081	-0.0010026		-0.019388	-0.000992
23.5925	-2.92182e-05		23.6085	5.35408e-05		-0.050918	-0.00919842		18.1776	-0.0003998		18.0565	0.00917938		-0.007484	-0.0089927		-0.016061	-0.0082433
23.6005	-2.98261e-05		23.6165	7.81637e-05		-0.047592	-0.0108968		18.3376	-0.0093674		18.0929	0.00304026		-0.004158	-0.0100046		-0.012734	-0.0090963
23.6085	-2.50082e-05		23.6255	9.54817e-05		-0.044267	-0.0122443		18.4976	-0.0084293		18.1808	0.0313058		-0.000832	-0.0107771		-0.009407	-0.0097534
23.6165	-9.98751e-06		23.6335	0.000102341		-0.040941	-0.0134043		18.6576	-0.0102329		18.1914	0.0193686		0.002494	-0.0121277		-0.00608	-0.0103225
23.6255	2.84784e-06		23.6415	0.000113144		-0.037616	-0.0144104		18.8176	-0.0113138		18.2202	0.00956307		0.00582	-0.0121323		-0.002753	-0.0108199
23.6335	1.35039e-05		23.6505	0.000126004		-0.03429	-0.0153531		18.9776	-0.0123902		18.34	0.0116094		0.009147	-0.0121359		0.000574	-0.0105936
23.6415	2.566e-05		23.6585	0.000133828		-0.030964	-0.0162512		19.1376	-0.0137655		18.4673	0.0111618		0.012473	-0.0121384		0.003901	-0.0082004
23.6505	4.16701e-05		23.6665	0.000140824		-0.027639	-0.0171472		19.2976	-0.0143696		18.5946	0.00765526		0.015799	-0.0121329		0.007228	-0.0081967
23.6585	5.00097e-05		23.6755	0.000149346		-0.024313	-0.0180511		19.4576	-0.0147716		18.722	0.00444714		0.019125	-0.0121308		0.010555	-0.0081917
23.6665	4.64017e-05		23.6835	0.000155463		-0.020988	-0.0189636		19.6176	-0.0150221		18.8493	0.00310421		0.022451	-0.0121178		0.013882	-0.0081923
23.6755	3.36786e-05		23.6915	0.0001559		-0.017662	-0.019877		19.7776	-0.0147189		18.9691	0.00355186		0.025777	-0.012122		0.017209	-0.0082015
23.6835	1.86088e-05		23.7005	0.000148862		-0.014336	-0.0207932		19.9376	-0.0148156		19.104	0.00355186		0.029103	-0.0121284		0.020536	-0.0082121
23.6915	-3.89808e-06		23.7085	0.000138095		-0.011011	-0.0215209		20.0976	-0.0150792		19.2313	0.00355186		0.032429	-0.0121265		0.023863	-0.0082138
23.7005	-3.44028e-05		23.7165	0.000130694		-0.007685	-0.0214076		20.2576	-0.0151012		19.3587	0.00161207		0.035756	-0.0121234		0.02719	-0.0082141
23.7085	-5.92619e-05		23.7255	0.000123212		-0.00436	-0.0210762		20.4176	-0.0152813		19.4909	-0.00100597		0.039082	-0.0121185		0.030517	-0.0082142
23.7165	-7.22989e-05		23.7335	0.00011456		-0.001034	-0.0211433		20.5776	-0.0152879		19.6049	-0.00110364		0.042408	-0.0121092		0.033844	-0.0082064
23.7255	-7.77841e-05		23.7415	0.000105705		0.002292	-0.0227639		20.7376	-0.0148727		19.7407	-0.000924579		0.045734	-0.0120989		0.037171	-0.008197
23.7335	-7.92032e-05		23.7505	8.99003e-05		0.005617	-0.0230573		20.8976	-0.0152879		19.8681	-0.000924579		0.04906	-0.0120931		0.040498	-0.0081921
23.7415	-7.59587e-05		23.7585	7.4051e-05		0.008943	-0.023078		21.0576	-0.0153758		19.9954	-0.000924579		0.052386	-0.0120748		0.043825	-0.0081769
23.7505	-6.89466e-05		23.7665	6.64427e-05		0.012268	-0.0230818		21.2176	-0.0151121		20.1227	-0.000924579		0.055712	-0.0120442		0.047152	-0.008151
23.7585	-5.14711e-05		23.7755	6.16612e-05		0.015594	-0.0230955		21.3776	-0.0154131		20.2501	-0.000924579		0.059038	-0.0120246		0.050479	-0.0081185
23.7665	-2.93042e-05		23.7835	6.07157e-05		0.01892	-0.0231132		21.5376	-0.0154505		20.3774	-0.000924579		0.062364	-0.0119975		0.053806	-0.0080779
23.7755	-7.37476e-06		23.7915	6.13471e-05		0.022245	-0.023106		21.6976	-0.0155713		20.5048	-0.000924579		0.065691	-0.0119581		0.057133	-0.0080204
23.7835	1.44672e-05		23.8005	5.63893e-05		0.025571	-0.0230992		21.8576	-0.015066		20.6321	-0.00487877		0.069017	-0.0119025		0.06046	-0.0079509
23.7915	3.07501e-05		23.8085	5.16219e-05		0.028896	-0.0230972		22.0176	-0.0151934		20.751	-0.00369997		0.072343	-0.0118381		0.063787	-0.0078786
23.8005	3.53888e-05		23.8165	5.01869e-05		0.032222	-0.0230893		22.1776	-0.0150352		20.8868	-0.000924579		0.075669	-0.0117751		0.067114	-0.0077974
23.8085	4.05039e-05		23.8255	5.0346e-05		0.035547	-0.0230884		22.3376	-0.0151824		21.019	-0.00409878		0.078995	-0.0117065		0.070441	-0.0077108
23.8165	4.81692e-05		23.8335	5.70698e-05		0.038873	-0.0230864		22.4976	-0.0149693		21.1339	-0.00488942		0.082321	-0.0116389		0.073768	-0.0076235
23.8255	5.2346e-05		23.8415	6.70622e-05		0.042199	-0.0230571		22.6576	-0.0149935		21.2773	-0.00477432		0.085647	-0.0115532		0.077095	-0.00753
23.8335	6.06432e-05		23.8505	7.06618e-05		0.045524	-0.0230048		22.8176	-0.0154417		21.3855	-0.00484146		0.088973	-0.0114817		0.080422	-0.0074572
23.8415	7.88117e-05		23.8585	7.01524e-05		0.04885	-0.0229441		22.9776	-0.0152659		21.5311	-0.00488942		0.092299	-0.0114093		0.083749	-0.0073944
23.8505	0.000107123		23.8665	7.05233e-05		0.052175	-0.0228848		23.1376	-0.015222		21.6508	-0.00495337		0.095626	-0.0113507		0.087076	-0.0073292
23.8585	0.000168264		23.8755	7.36223e-05		0.055501	-0.0228305		23.2976	-0.015099		21.7782	-0.00450573		0.098952	-0.0112841		0.090403	-0.007261
23.8665	0.000245937		23.8835	8.02901e-05		0.058827	-0.0227831		23.4576	-0.0152791		21.8979	-0.00488942		0.102278	-0.0112261		0.09373	-0.0071837
23.8755	0.000347741		23.8915	8.96834e-05		0.062152	-0.0227384		23.6176	-0.0152637		22.0329	-0.00450573		0.105604	-0.0111741		0.097057	-0.0071075
23.8835	0.000442953		23.9005	9.65984e-05		0.065478	-0.0227062		23.7776	-0.0153648		22.1602	-0.00450573		0.10893	-0.0111118		0.100384	-0.0070509
23.8915	0.000516637		23.9085	0.000107221		0.068803	-0.0226657		23.9376	-0.0154439		22.2875	-0.00450573		0.112256	-0.0110464		0.103711	-0.00699
23.9005	0.000574139		23.9165	0.000134706		0.072129	-0.0226133		24.0976	-0.0152461		22.4149	-0.00450573		0.115582	-0.0109978		0.107038	-0.0069337
23.9085	0.000626325		23.9245	0.000181647		0.075455	-0.0225702		24.2576	-0.0016652		22.5422	-0.00450573		0.118908	-0.0109625		0.110365	-0.0068852
23.9165	0.000679306		23.9335	0.000246698		0.07878	-0.0225467		24.4176	-0.0019222		22.6696	-0.00450573		0.122234	-0.0109225		0.113692	-0.0068422
23.9245	0.000719948		23.9415	0.000334492		0.082106	-0.0225338		24.5776	-0.0017663		22.7969	-0.00450573		0.125561	-0.010887		0.117019	-0.0068028
23.9335	0.000739453		23.9495	0.000434178		0.085431	-0.0225113		24.7376	-0.0018102		22.9243	-0.00450573		0.128887	-0.0108545		0.120346	-0.006762
23.9415	0.00072544		23.9585	0.000533484		0.088757	-0.0225199		24.8976	-0.0018432		23.0516	-0.00450573		0.132213	-0.0108273		0.123673	-0.0067173
23.9495	0.000699349		23.9665	0.000619297		0.092083	-0.0225171		25.0576	-0.0015839		23.1789	-0.00450573		0.135539	-0.0108035		0.127	-0.0066814
23.9585	0.000648538		23.9745	0.000689191		0.095408	-0.022512		25.2176	-0.0018476		23.3111	-0.00767993		0.138865	-0.0107863		0.130327	-0.0066542
23.9665	0.000600822		23.9835	0.00074058		0.098734	-0.0224987		25.3776	-0.0019157		23.426	-0.00847057		0.142191	-0.0107617		0.133654	-0.0066317
23.9745	0.000565709		23.9915	0.000788266		0.102059	-0.0225015		25.5376	-0.0016125		23.5695	-0.00835546		0.145517	-0.0107506		0.136981	-0.0066207
23.9835	0.000539029		23.9995	0.000817668		0.105385	-0.0225135		25.6976	-0.0018476		23.6883	-0.00793766		0.148843	-0.0107433		0.140308	-0.0066282
23.9915	0.000521872		24.0085	0.000820266		0.108711	-0.0225264		25.8576	-0.001663		23.8108	-0.00767993		0.15217	-0.0107454		0.143635	-0.0066437
23.9995	0.000501005		24.0165	0.000799842		0.112036	-0.0225462		26.0176	-0.0026472		23.943	-0.00450573		0.155496	-0.0107516		0.146962	-0.0066625
24.0085	0.000478593		24.0245	0.000756186		0.115362	-0.0225673		26.1776	-0.0013467		24.0752	-0.00540102		0.158822	-0.010756		0.150289	-0.0066894
24.0165	0.000461049		24.0335	0.000695804		0.118687	-0.0225881		26.3376	-0.0015707		24.1786	-0.0211581		0.162148	-0.0107722		0.153616	-0.0067254
24.0245	0.000441927		24.0415	0.000633115		0.122013	-0.0226327		26.4976	-0.0013664		24.1764	-0.00674395		0.165474	-0.010782		0.156943	-0.0067585
24.0335	0.000418625		24.0495	0.000581869		0.125339	-0.0226767		26.6576	-0.0015795		24.2667	-0.0321477		0.1688	-0.010804		0.16027	-0.0067954
24.0415	0.00039628		24.0585	0.000545427		0.128664	-0.022747		26.8176	-0.0016037		24.2507	-0.0206209		0.172126	-0.010815		0.163597	-0.0068162
24.0495	0.000378558		24.0665	0.000530156		0.13199	-0.0228161		26.9776	-0.00154		24.3887	-0.0313643		0.175452	-0.0108224		0.166924	-0.0068332
24.0585	0.000359373		24.0745	0.000515615		0.135315	-0.0229044		27.1376	-0.0014082		24.516	-0.0313643		0.178778	-0.0108251		0.170251	-0.0068569
24.0665	0.00034646		24.0835	0.000497106		0.138641	-0.0230063		27.2976	-0.0015729		24.6434	-0.0313643		0.182105	-0.0108295		0.173578	-0.0068781
24.0745	0.000335567		24.0915	0.000469431		0.141967	-0.023104		27.4576	-0.0017289		24.7707	-0.0313643		0.185431	-0.0108247		0.176905	-0.0069112
24.0835	0.000323763		24.0995	0.00044013		0.145292	-0.0232124		27.6176	-0.0014038		24.8981	-0.0313643		0.188757	-0.0108306		0.180232	-0.0069473
24.0915	0.000311679		24.1085	0.000408217		0.148618	-0.023296		27.7776	-0.0015949		25.0254	-0.0313643		0.192083	-0.0108326		0.183559	-0.0069642
24.0995	0.000296757		24.1165	0.000390865		0.151943	-0.0233875		27.9376	-0.0017663		25.1527	-0.0313643		0.195409	-0.0108397		0.186886	-0.0069799
24.1085	0.000283962		24.1245	0.000383982		0.155269	-0.0234915		28.0976	-0.001652		25.2801	-0.0313643		0.198735	-0.0108453		0.190213	-0.0070032
24.1165	0.000279804		24.1335	0.000372255		0.158595	-0.023595		28.2576	-0.0018102		25.4074	-0.0313643		0.202061	-0.0108417		0.19354	-0.0070182
24.1245	0.000283549		24.1415	0.000353609		0.16192	-0.0236893		28.4176	-0.0016059		25.5348	-0.0313643		0.205387	-0.0108413		0.196867	-0.007036
24.1335	0.000300293		24.1495	0.000332579		0.165246	-0.0237764		28.5776	-0.0016301		25.6621	-0.0313643		0.208713	-0.0108376		0.200194	-0.0070598
24.1415	0.000324043		24.1585	0.000313886		0.168571	-0.0238663		28.7376	-0.0017092		25.7894	-0.0313643		0.21204	-0.0108443		0.203521	-0.007079
24.1495	0.000346714		24.1665	0.000303991		0.171897	-0.0239559		28.8976	-0.0016718		25.9244	-0.0322596		0.215366	-0.0108335		0.206848	-0.0071067
24.1585	0.000363092		24.1745	0.000305035		0.175223	-0.0240589		29.0576	-0.0018761		26.0393	-0.0345386		0.218692	-0.0108236		0.210175	-0.0071343
24.1665	0.000373608		24.1835	0.000308901		0.178548	-0.0241587		29.2176	-0.0016894		26.1715	-0.0313643		0.222018	-0.0108227		0.213502	-0.0071584
24.1745	0.00038895		24.1915	0.000321509		0.181874	-0.0242527		29.3776	-0.0017267		26.2988	-0.0313643		0.225344	-0.0108328		0.216829	-0.0071779
24.1835	0.000410814		24.1995	0.0003252		0.185199	-0.0243241		29.5376	-0.0022034		26.4337	-0.0322596		0.22867	-0.0108374		0.220156	-0.007199
24.1915	0.000428603		24.2085	0.000314385		0.188525	-0.0244148		29.6976	-0.0020475		26.5535	-0.035617		0.231996	-0.0108425		0.223483	-0.0072069
24.1995	0.000433617		24.2165	0.000303805		0.19185	-0.024511		29.8576	-0.0020782		26.6808	-0.0353931		0.235322	-0.0108558		0.22681	-0.0072017
24.2085	0.000424434		24.2245	0.000300794		0.195176	-0.0245895		30.0176	-0.0022364		26.8082	-0.0353931		0.238649	-0.0108655		0.230137	-0.007174
24.2165	0.000404571		24.2325	0.000301659		0.198502	-0.0246642		30.1776	-0.0023243		26.9249	-0.0336523		0.241975	-0.0108719		0.233464	-0.0071186
24.2245	0.000389421		24.2415	0.000300633		0.201827	-0.0247469		30.3376	-0.0021925		27.0714	-0.0341397		0.245301	-0.0108644		0.236791	-0.0070409
24.2325	0.000371478		24.2495	0.000294224		0.205153	-0.0248128		30.4976	-0.0024605		27.1796	-0.0352812		0.248627	-0.0108598		0.240118	-0.0069407
24.2415	0.000350799		24.2575	0.000286038		0.208478	-0.0248728		30.6576	-0.0024319		27.3282	-0.0352439		0.251953	-0.0108531		0.243445	-0.0068224
24.2495	0.000337948		24.2665	0.000280962		0.211804	-0.0249231		30.8176	-0.0023265		27.4343	-0.0352439		0.255279	-0.0108498		0.246772	-0.0066704
24.2575	0.000325054		24.2745	0.000275899		0.21513	-0.0249841		30.9776	-0.0027373		27.5798	-0.0353292		0.258605	-0.0108363		0.250099	-0.0065007
24.2665	0.000314762		24.2825	0.000270159		0.218455	-0.0250342		31.1376	-0.0024209		27.689	-0.0336523		0.261931	-0.0108057		0.253426	-0.006288
24.2745	0.000314034		24.2915	0.000270684		0.221781	-0.0250509		31.2976	-0.0014829		27.8354	-0.0341397		0.265257	-0.010747		0.256753	-0.0060697
24.2825	0.000318394		24.2995	0.00027391		0.225106	-0.0250472		31.4576	-0.002801		27.9436	-0.0352812		0.268584	-0.0106875		0.26008	-0.0058284
24.2915	0.000330476		24.3075	0.000271015		0.228432	-0.0250329		31.6176	-0.0027878		28.0816	-0.0349455		0.27191	-0.0105834		0.263407	-0.0055669
24.2995	0.000338865		24.3165	0.000269575		0.231758	-0.0250319		31.7776	-0.0025659		28.2089	-0.0349455		0.275236	-0.0104695		0.266734	-0.0052812
24.3075	0.000340436		24.3245	0.000272436		0.235083	-0.025014		31.9376	-0.0026736		28.3439	-0.0353292		0.278562	-0.0103223		0.270061	-0.004988
24.3165	0.000353305		24.3325	0.000274954		0.238409	-0.0249618		32.0976	-0.0025022		28.4551	-0.0341397		0.281888	-0.010168		0.273388	-0.0046692
24.3245	0.00037305		24.3415	0.000278431		0.241734	-0.0249081		32.2576	-0.0027065		28.5995	-0.0344083		0.285214	-0.0099887		0.276715	-0.0043366
24.3325	0.000381371		24.3495	0.000280453		0.24506	-0.0248255		32.4176	-0.0027592		28.7183	-0.0349455		0.28854	-0.0098052		0.280042	-0.0039858
24.3415	0.000389074		24.3575	0.000281468		0.248386	-0.0247275		32.5776	-0.0030097		28.8456	-0.0349455		0.291866	-0.009615		0.283369	-0.0036015
24.3495	0.000401853		24.3665	0.000285059		0.251711	-0.024622		32.7376	-0.002801		28.973	-0.0349455		0.295192	-0.009393		0.286696	-0.0031924
24.3575	0.000407581		24.3745	0.000287166		0.255037	-0.0244721		32.8976	-0.0028361		29.1003	-0.0349455		0.298519	-0.0091734		0.290023	-0.002731
24.3665	0.000410015		24.3825	0.000287716		0.258362	-0.024297		33.0576	-0.0027285		29.2277	-0.0349455		0.301845	-0.0089134		0.29335	-0.0022091
24.3745	0.000407719		24.3915	0.000292459		0.261688	-0.0240931		33.2176	-0.0027856		29.355	-0.0349455		0.305171	-0.0086287		0.296677	-0.0015901
24.3825	0.000401979		24.3995	0.000298281		0.265014	-0.0238715		33.3776	-0.0029372		29.4824	-0.0349455		0.308497	-0.008289		0.300004	-0.000841
24.3915	0.000400626		24.4075	0.000295128		0.268339	-0.0235874		33.5376	-0.0032338		29.6097	-0.0349455		0.311823	-0.0078963		0.303331	2.9504e-05
24.3995	0.000394958		24.4165	0.000284932		0.271665	-0.0232094		33.6976	-0.003192		29.737	-0.0349455		0.315149	-0.0074301		0.306658	0.00099939
24.4075	0.00039159		24.4245	0.000281321		0.27499	-0.0228331		33.8576	-0.0034974		29.8644	-0.0349455		0.318475	-0.0068531		0.309985	0.00204683
24.4165	0.000399807		24.4325	0.000285671		0.278316	-0.0224425		34.0176	-0.0034425		29.9917	-0.0349455		0.321801	-0.0061881		0.313312	0.00315061
24.4245	0.000402244		24.4415	0.000290989		0.281642	-0.0220137		34.1776	-0.0033546		30.1191	-0.0349455		0.325127	-0.0054162		0.316639	0.00428434
24.4325	0.000393966		24.4495	0.000294407		0.284967	-0.0215713		34.3376	-0.0032689		30.2464	-0.0349455		0.328454	-0.004545		0.319966	0.00546304
24.4415	0.000389868		24.4575	0.000299393		0.288293	-0.0210944		34.4976	-0.0032338		30.3737	-0.0349455		0.33178	-0.0035867		0.323293	0.00665799
24.4495	0.000389161		24.4665	0.000305812		0.291618	-0.0206278		34.6576	-0.0030426		30.5011	-0.0349455		0.335106	-0.0025677		0.32662	0.0078714
24.4575	0.000392197		24.4745	0.000301955		0.294944	-0.0201451		34.8176	-0.0028889		30.6284	-0.0349455		0.338432	-0.0015262		0.329947	0.00908783
24.4665	0.000403196		24.4825	0.000290418		0.29827	-0.019647		34.9776	-0.0024121		30.7558	-0.0349455		0.341758	-0.00043		0.333274	0.0103273
24.4745	0.000410493		24.4915	0.000283316		0.301595	-0.0191443		35.1376	-0.0022166		30.8831	-0.0383774		0.345084	0.00066272		0.336601	0.0115136
24.4825	0.000412991		24.4995	0.000289338		0.304921	-0.0186697		35.2976	-0.0020804		31.0105	-0.0349455		0.34841	0.00179135		0.339928	0.0127269
24.4915	0.000414544		24.5075	0.000302642		0.308246	-0.0181983		35.4576	0.0114214		31.1378	-0.0349455		0.351736	0.00295132		0.343255	0.0139319
24.4995	0.000415925		24.5165	0.000306636		0.311572	-0.0177131		35.6176	0.0109579		31.2651	-0.0349455		0.355063	0.00409302		0.346582	0.0151154
24.5075	0.000420719		24.5245	0.000303943		0.314897	-0.017239		35.7776	0.00584802		31.3925	-0.0349455		0.358389	0.00523292		0.349909	0.0162606
24.5165	0.000419102		24.5325	0.000298298		0.318223	-0.0167495		35.9376	0.00564371		31.5198	-0.0349455		0.361715	0.00634618		0.353236	0.0174289
24.5245	0.000409836		24.5405	0.000290218		0.321549	-0.0162849		36.0976	0.00547236		31.6472	-0.0349455		0.365041	0.00745391		0.356563	0.0185915
24.5325	0.00040545		24.5495	0.000286868		0.324874	-0.0158249		36.2576	0.00442885		31.7745	-0.0349455		0.368367	0.00853239		0.35989	0.0197165
24.5405	0.000407534		24.5575	0.000294281		0.3282	-0.0153767		36.4176	0.00394335		31.9018	-0.0349455		0.371693	0.00960391		0.363217	0.0208183
24.5495	0.000416651		24.5655	0.000305119		0.331525	-0.0149286		36.5776	0.00340292		32.0292	-0.0349455		0.375019	0.0106695		0.366544	0.0218984
24.5575	0.00042255		24.5745	0.00031558		0.334851	-0.0144954		36.7376	0.0032777		32.1614	-0.0381197		0.378345	0.011716		0.369871	0.0229288
24.5655	0.000415161		24.5825	0.000315215		0.338177	-0.0140888		36.8976	0.00296575		32.2839	-0.03599		0.381671	0.0127394		0.373198	0.0238969
24.5745	0.000410149		24.5905	0.000300702		0.341502	-0.013692		37.0576	0.0027175		32.4027	-0.0352141		0.384998	0.01369		0.376525	0.0247904
24.5825	0.000417956		24.5995	0.000292735		0.344828	-0.0133302		37.2176	0.00269993		32.5386	-0.0349455		0.388324	0.0146119		0.379852	0.0255526
24.5905	0.000421062		24.6075	0.000291745		0.348153	-0.0129909		37.3776	0.00222321		32.6659	-0.0349455		0.39165	0.0154467		0.383179	0.0261598
24.5995	0.000422969		24.6155	0.000294299		0.351479	-0.0127293		37.5376	0.00229571		32.7932	-0.0349455		0.394976	0.0162222		0.386506	0.0266352
24.6075	0.00043139		24.6245	0.000296813		0.354805	-0.0125813		37.6976	0.00202989		32.9206	-0.0349455		0.398302	0.016918		0.389832	0.026956
24.6155	0.00043812		24.6325	0.000293514		0.35813	-0.012395		37.8576	0.00177725		33.0527	-0.0380383		0.401628	0.0174788		0.39316	0.027174
24.6245	0.000445933		24.6405	0.000291879		0.361456	-0.0122402		38.0176	0.00186952		33.1753	-0.0387505		0.404954	0.0179313		0.396486	0.0272872
24.6325	0.000448873		24.6495	0.00029575		0.364781	-0.0121498		38.1776	0.00114456		33.3111	-0.0387952		0.40828	0.018253		0.399813	0.0273071
24.6405	0.000446285		24.6575	0.000297566		0.368107	-0.0120566		38.3376	0.00103691		33.4299	-0.0385266		0.411606	0.018441		0.40314	0.0272445
24.6495	0.000456243		24.6655	0.00030303		0.371433	-0.012012		38.4976	0.0008392		33.5525	-0.038608		0.414933	0.0185225		0.406467	0.0271187
24.6575	0.00047293		24.6745	0.000309904		0.374758	-0.0119741		38.6576	0.00111161		33.6922	-0.0389103		0.418259	0.018526		0.409794	0.0269564
24.6655	0.00047724		24.6825	0.000311946		0.378084	-0.0119038		38.8176	0.00087435		33.8072	-0.0387708		0.421585	0.0184686		0.413121	0.0267171
24.6745	0.000485766		24.6905	0.000310412		0.381409	-0.0119236		38.9776	0.000837		33.9393	-0.0389743		0.424911	0.0183361		0.416448	0.0264096
24.6825	0.0004989		24.6995	0.000307359		0.384735	-0.0119596		39.1376	0.00105669		34.0582	-0.0379895		0.428237	0.0181482		0.419775	0.0260829
24.6905	0.000502938		24.7075	0.00030944		0.388061	-0.0119829		39.2976	0.00058217		34.1855	-0.0387057		0.431563	0.0178967		0.423102	0.0256993
24.6995	0.000502607		24.7155	0.00031486		0.391386	-0.012043		39.4576	0.00075572		34.3213	-0.0385266		0.434889	0.0175677		0.426429	0.0252992
24.7075	0.000495439		24.7245	0.000315933		0.394712	-0.0121093		39.6176	0.0002065		34.4535	-0.0387708		0.438215	0.0172137		0.429756	0.0248717
24.7155	0.000484045		24.7325	0.000309495		0.398037	-0.01218		39.7776	0.0003493		34.5654	-0.0388251		0.441541	0.0168297		0.433083	0.0244101
24.7245	0.000478822		24.7405	0.000304156		0.401363	-0.0122861		39.9376	0.00039763		34.7034	-0.0385266		0.444868	0.0164235		0.43641	0.0239261
24.7325	0.000474566		24.7495	0.000301564		0.404689	-0.0123938		40.0976	5.2724e-05		34.8307	-0.0385266		0.448194	0.0160118		0.439737	0.0234149
24.7405	0.000462044		24.7575	0.000299774		0.408014	-0.0125048		40.2576	0.0003493		34.958	-0.0385266		0.45152	0.0155926		0.443064	0.0229019
24.7495	0.000459094		24.7655	0.000302346		0.41134	-0.0126492		40.4176	-2.197e-06		35.0854	-0.0385266		0.454846	0.0151599		0.446391	0.0223809
24.7575	0.000457089		24.7745	0.000308928		0.414665	-0.0127948		40.5776	0.00013181		35.2176	-0.0387708		0.458172	0.014697		0.449718	0.0218259
24.7655	0.000450762		24.7825	0.000310902		0.417991	-0.0129499		40.7376	0.00019113		35.3295	-0.0372335		0.461498	0.0142233		0.453045	0.0212663
24.7745	0.000452131		24.7905	0.00030785		0.421317	-0.0131123		40.8976	-3.515e-05		35.478	-0.0366242		0.464824	0.0137508		0.456372	0.0207175
24.7825	0.000455681		24.7995	0.000306799		0.424642	-0.0132548		41.0576	-0.0002373		35.5841	-0.0388624		0.46815	0.0132959		0.459699	0.020163
24.7905	0.0004612		24.8075	0.000306868		0.427968	-0.0134139		41.2176	-0.0003691		35.7221	-0.0387505		0.471477	0.0128314		0.463026	0.0196102
24.7995	0.000469056		24.8155	0.000309678		0.431293	-0.0136066		41.3776	-0.00058		35.8459	-0.0391235		0.474803	0.0123914		0.466353	0.0190649
24.8075	0.000477163		24.8245	0.000311266		0.434619	-0.0137937		41.5376	-0.0002768		35.9768	-0.0385266		0.478129	0.011932		0.46968	0.0185209
24.8155	0.000484612		24.8325	0.000305094		0.437945	-0.0139479		41.6976	-0.0005734		36.1041	-0.0383028		0.481455	0.0114549		0.473007	0.0180138
24.8245	0.000493489		24.8405	0.00030241		0.44127	-0.0141313		41.8576	-0.0006151		36.2239	-0.0389103		0.484781	0.0110129		0.476334	0.0175223
24.8325	0.000492996		24.8485	0.000302151		0.444596	-0.0143147		42.0176	-0.0005712		36.3588	-0.0385266		0.488107	0.010555		0.479661	0.0170159
24.8405	0.000490092		24.8575	0.000299313		0.447921	-0.0144771		42.1776	-0.0005668		36.4861	-0.0385266		0.491433	0.0101089		0.482988	0.0165424
24.8485	0.000494979		24.8655	0.000300409		0.451247	-0.0146756		42.3376	-0.0003141		36.6135	-0.0385266		0.494759	0.00967794		0.486315	0.0160758
24.8575	0.000500031		24.8735	0.000304001		0.454572	-0.0148497		42.4976	-0.0007777		36.7457	-0.0387708		0.498085	0.00925795		0.489642	0.0156106
24.8655	0.000505314		24.8825	0.000305538		0.457898	-0.0150219		42.6576	-0.0007909		36.8717	-0.0391235		0.501412	0.00884082		0.492969	0.0151266
24.8735	0.000513531		24.8905	0.000303999		0.461224	-0.0152521		42.8176	-0.0005734		36.987	-0.0390638		0.504738	0.00843792		0.496296	0.0146851
24.8825	0.000520426		24.8985	0.000299458		0.464549	-0.0154151		42.9776	-0.0010457		37.1229	-0.0385266		0.508064	0.00803068		0.499623	0.0142576
24.8905	0.000526438		24.9075	0.000296355		0.467875	-0.0155742		43.1376	-0.0006173		37.2502	-0.0385266		0.51139	0.00764014		0.50295	0.0138558
24.8985	0.000529965		24.9155	0.000304203		0.4712	-0.0157312		43.2976	-0.0007008		37.3775	-0.0383476		0.514716	0.0072713		0.506277	0.013476
24.9075	0.000527232		24.9235	0.00032067		0.474526	-0.0158567		43.4576	-0.0006964		37.5097	-0.0381197		0.518042	0.00693486		0.509604	0.013099
24.9155	0.000525745		24.9325	0.000327608		0.477852	-0.0160125		43.6176	-0.0007469		37.6246	-0.0358408		0.521368	0.00659326		0.512931	0.0127364
24.9235	0.000528577		24.9405	0.000327961		0.481177	-0.0161698		43.7776	-0.0008612		37.7596	-0.0349455		0.524694	0.00625152		0.516258	0.0123923
24.9325	0.000533859		24.9485	0.000330177		0.484503	-0.0163265		43.9376	-0.0011643		37.8869	-0.0349455		0.528021	0.00594144		0.519585	0.012044
24.9405	0.000538947		24.9575	0.000333713		0.487828	-0.0164766		44.0976	-0.0011424		38.0143	-0.0349455		0.531347	0.0056237		0.522912	0.0117134
24.9485	0.0005418		24.9655	0.000337991		0.491154	-0.0165906		44.2576	-0.001004		38.1416	-0.0349455		0.534673	0.0053082		0.526239	0.0113848
24.9575	0.000542839		24.9735	0.000346385		0.49448	-0.0167037		44.4176	-0.0006217		38.2689	-0.0349455		0.537999	0.00498621		0.529566	0.0110614
24.9655	0.000550119		24.9825	0.000360482		0.497805	-0.0168194		44.5776	-0.0005185		38.3963	-0.0349455		0.541325	0.00468415		0.532893	0.0107726
24.9735	0.000556028		24.9905	0.000377944		0.501131	-0.0169406		44.7376	-0.0010149		38.5236	-0.0349455		0.544651	0.00439212		0.53622	0.0104974
24.9825	0.000557227		24.9985	0.000388343		0.504456	-0.017055		44.8976	-0.0007887		38.651	-0.0349455		0.547977	0.00409931		0.539547	0.0102335
24.9905	0.000560117		25.0075	0.000386556		0.507782	-0.0171754		45.0576	-0.0004789		38.7783	-0.0349455		0.551303	0.00381382		0.542874	0.00996845
24.9985	0.000560364		25.0155	0.000395868		0.511108	-0.0172991		45.2176	-0.0004526		38.9105	-0.0381197		0.554629	0.0035397		0.546201	0.0097205
25.0075	0.000562441		25.0235	0.000411755		0.514433	-0.0173735		45.3776	-0.0005536		39.0254	-0.0358408		0.557956	0.00328034		0.549528	0.00949208
25.0155	0.000563912		25.0325	0.00042114		0.517759	-0.0174634		45.5376	-0.0006437		39.1603	-0.0349455		0.561282	0.00304193		0.552855	0.0092519
25.0235	0.000556753		25.0405	0.000424392		0.521084	-0.0175592		45.6976	-0.0005558		39.2956	-0.0352812		0.564608	0.00280208		0.556182	0.00901856
25.0325	0.000550861		25.0485	0.000420814		0.52441	-0.0176789		45.8576	-0.000826		39.3407	-0.0253212		0.567934	0.00255135		0.559509	0.008782
25.0405	0.000559898		25.0575	0.000421318		0.527736	-0.0177413		46.0176	-0.0005646		39.3562	-0.00694742		0.57126	0.00232412		0.562836	0.00857049
25.0485	0.000566364		25.0655	0.000422882		0.531061	-0.0178304		46.1776	-0.0006569		39.362	-0.0394219		0.574586	0.00210502		0.566163	0.00835236
25.0575	0.000579049		25.0735	0.000418254		0.534387	-0.0179119		46.3376	-0.0007008		39.4044	-0.0197256		0.577912	0.00188793		0.56949	0.00814291
25.0655	0.000593704		25.0825	0.000414286		0.537712	-0.0179905		46.4976	-0.0004877		39.4787	-0.00450573		0.581238	0.00166934		0.572817	0.00794378
25.0735	0.000597441		25.0905	0.000409721		0.541038	-0.018083		46.6576	-0.0007799		39.606	-0.00428191		0.584564	0.0014549		0.576144	0.00775686
25.0825	0.00060724		25.0985	0.000398315		0.544364	-0.0181742		46.8176	0.00062391		39.7334	-0.00458034		0.587891	0.00126573		0.579471	0.00757732
25.0905	0.000620297		25.1075	0.0003936		0.547689	-0.0182291		46.9776	-0.0002812		39.865	-0.0044162		0.591217	0.00109211		0.582798	0.00740004
25.0985	0.000628727		25.1155	0.000394266		0.551015	-0.0182956		47.1376	-0.0009117		39.8713	-0.00987745		0.594543	0.00091012		0.586125	0.00722187
25.1075	0.000642974		25.1235	0.00038845		0.55434	-0.0183738		47.2976	-0.0010765		39.9835	-0.00181987		0.597869	0.00071236		0.589452	0.00703607
25.1155	0.00065691		25.1325	0.000389361		0.557666	-0.0184657		47.4576	-0.0008897		40.1154	-0.000924579		0.601195	0.0005293		0.592779	0.00685745
25.1235	0.000652288		25.1405	0.000394609		0.560992	-0.0185228		47.6176	-0.0010391		40.2427	-0.000924579		0.604521	0.00035726		0.596106	0.00668107
25.1325	0.000635641		25.1485	0.000391774		0.564317	-0.0185955		47.7776	-0.0010084		40.3701	-0.00435651		0.607847	0.00019677		0.599433	0.00651889
25.1405	0.000617994		25.1565	0.000387616		0.567643	-0.0186291		47.9376	-0.0008765		40.4974	-0.000924579		0.611173	3.49e-05		0.60276	0.00636058
25.1485	0.000616987		25.1655	0.000389306		0.570968	-0.018684		48.0976	-0.0009293		40.6248	-0.000924579		0.6145	-0.0001298		0.606087	0.00620926
25.1565	0.000621485		25.1735	0.000395076		0.574294	-0.0187781		48.2576	-0.0013203		40.7521	-0.000924579		0.617826	-0.0002895		0.609414	0.00607328
25.1655	0.000609726		25.1815	0.000400413		0.57762	-0.0188507		48.4176	-0.0010435		40.8794	-0.000924579		0.621152	-0.0004331		0.612741	0.00593614
25.1735	0.000598918		25.1905	0.00040045		0.580945	-0.0189338		48.5776	-0.0013994		41.0068	-0.000924579		0.624478	-0.0005769		0.616068	0.00577929
25.1815	0.000599673		25.1985	0.000401746		0.584271	-0.019013		48.7376	-0.0011248		41.1341	-0.000924579		0.627804	-0.0007229		0.619395	0.00562675
25.1905	0.000596397		25.2065	0.000413537		0.587596	-0.0190701		48.8976	-0.0013093		41.2615	-0.000924579		0.63113	-0.0008596		0.622722	0.0054697
25.1985	0.000588793		25.2155	0.000420236		0.590922	-0.0191504		49.0576	-0.0011797		41.3888	-0.000924579		0.634456	-0.0009887		0.626049	0.00532364
25.2065	0.000578739		25.2235	0.000415801		0.594248	-0.0192305		49.2176	-0.0011555		41.5161	-0.000924579		0.637782	-0.001123		0.629376	0.00518726
25.2155	0.000576762		25.2315	0.000418037		0.597573	-0.0192947		49.3776	-0.0010633		41.6435	-0.000924579		0.641108	-0.0012501		0.632703	0.0050425
25.2235	0.000577443		25.2405	0.000427891		0.600899	-0.0193849		49.5376	-0.0008392		41.7708	-0.000924579		0.644435	-0.0013782		0.63603	0.0049197
25.2315	0.000569824		25.2485	0.000438832		0.604224	-0.0194434		49.6976	-0.0011775		41.8982	-0.000924579		0.647761	-0.0015027		0.639357	0.0047919
25.2405	0.000580759		25.2565	0.000443691		0.60755	-0.0195008		49.8576	-0.0007689		42.0255	-0.000924579		0.651087	-0.0016244		0.642684	0.0046675
25.2485	0.000600881		25.2655	0.000441589		0.610875	-0.0196144		50.0176	-0.0008282		42.1529	-0.000924579		0.654413	-0.001742		0.646011	0.0045449
25.2565	0.00060446		25.2735	0.000438107		0.614201	-0.0196758		50.1776	-0.000993		42.2802	-0.000924579		0.657739	-0.0018487		0.649338	0.0044265
25.2655	0.00060279		25.2815	0.000432605		0.617527	-0.0197487		50.3376	-0.0010918		42.4075	-0.000924579		0.661065	-0.0019579		0.652665	0.00430986
25.2735	0.000616389		25.2905	0.000431179		0.620852	-0.019809		50.4976	-0.0008853		42.5349	-0.000924579		0.664391	-0.0020649		0.655992	0.00419668
25.2815	0.000633984		25.2985	0.000438019		0.624178	-0.0198817		50.6576	-0.0011775		42.6622	-0.000924579		0.667717	-0.0021612		0.659319	0.00409736
25.2905	0.000653624		25.3065	0.000439956		0.627503	-0.0199263		50.8176	-0.0013181		42.7896	-0.000924579		0.671043	-0.0022709		0.662646	0.00397608
25.2985	0.000666841		25.3155	0.00043491		0.630829	-0.0200013		50.9776	-0.0012654		42.9169	-0.000924579		0.67437	-0.0023766		0.665973	0.00386725
25.3065	0.000668416		25.3235	0.000433162		0.634155	-0.020062		51.1376	-0.001138		43.0442	-0.000924579		0.677696	-0.0024756		0.6693	0.00377064
25.3155	0.000673187		25.3315	0.000430316		0.63748	-0.0201042		51.2976	-0.0011094		43.1716	-0.000924579		0.681022	-0.002568		0.672627	0.00366693
25.3235	0.000667706		25.3405	0.00043203		0.640806	-0.0201435		51.4576	-0.0008634		43.2989	-0.000924579		0.684348	-0.0026748		0.675954	0.00355868
25.3315	0.000655769		25.3485	0.000439082		0.644131	-0.020207		51.6176	-0.0009249		43.4263	-0.000924579		0.687674	-0.0027672		0.679281	0.00345448
25.3405	0.000650972		25.3565	0.00043741		0.647457	-0.0202579		51.7776	-0.0006393		43.5536	-0.000924579		0.691	-0.0028531		0.682608	0.00335703
25.3485	0.000648777		25.3655	0.000436175		0.650783	-0.0203179		51.9376	-0.0005844		43.681	-0.000924579		0.694326	-0.002951		0.685935	0.00325089
25.3565	0.000635229		25.3735	0.000430941		0.654108	-0.0203754		52.0976	-0.0008831		43.8083	-0.000924579		0.697652	-0.0030471		0.689262	0.00314581
25.3655	0.000614598		25.3815	0.00042001		0.657434	-0.0204086		52.2576	-0.0012412		43.9356	-0.000924579		0.700978	-0.0031251		0.692589	0.00304766
25.3735	0.000601192		25.3905	0.000412589		0.660759	-0.0204503		52.4176	-0.000859		44.063	-0.000924579		0.704305	-0.0032021		0.695916	0.00295659
25.3815	0.000605701		25.3985	0.000409376		0.664085	-0.0204929		52.5776	-0.0007008		44.1903	-0.000924579		0.707631	-0.0032792		0.699243	0.00287169
25.3905	0.000611674		25.4065	0.000402596		0.667411	-0.0205425		52.7376	-0.0008348		44.3177	-0.000924579		0.710957	-0.0033543		0.70257	0.00279194
25.3985	0.000602296		25.4155	0.000391709		0.670736	-0.0206086		52.8976	-0.0006569		44.445	-0.000924579		0.714283	-0.0034369		0.705897	0.00271739
25.4065	0.000595981		25.4235	0.000378943		0.674062	-0.0206656		53.0576	-0.000848		44.5723	-0.000924579		0.717609	-0.0035217		0.709224	0.00263928
25.4155	0.000602961		25.4315	0.000376903		0.677387	-0.0207074		53.2176	-0.0005931		44.6997	-0.000924579		0.720935	-0.0035883		0.712551	0.00256171
25.4235	0.000619086		25.4405	0.000385378		0.680713	-0.0207691		53.3776	-0.0017926		44.8346	-0.00130827		0.724261	-0.0036615		0.715878	0.00247859
25.4315	0.000634198		25.4485	0.000385349		0.684039	-0.0208102		53.5376	-0.004051		44.9544	-0.000924579		0.727587	-0.0037456		0.719205	0.00239347
25.4405	0.00064761		25.4565	0.000384599		0.687364	-0.0208563		53.6976	-0.0039082		45.0711	-0.00126031		0.730914	-0.0038221		0.722532	0.00231309
25.4485	0.000666346		25.4645	0.000385896		0.69069	-0.0208902		53.8576	-0.0041586		45.2091	-0.000924579		0.73424	-0.0038918		0.725859	0.00223298
25.4565	0.000670247		25.4735	0.000392929		0.694015	-0.0209063		54.0176	-0.0044201		45.3364	-0.000924579		0.737566	-0.0039534		0.729186	0.00215455
25.4645	0.000664225		25.4815	0.000409086		0.697341	-0.0209398		54.1776	-0.0039873		45.4637	-0.000924579		0.740892	-0.0040281		0.732513	0.00208637
25.4735	0.000671791		25.4895	0.000419188		0.700667	-0.0209582		54.3376	-0.0042729		45.5911	-0.000924579		0.744218	-0.0040981		0.73584	0.00201967
25.4815	0.00068591		25.4985	0.000423542		0.703992	-0.0210067		54.4976	-0.0059469		45.7184	-0.000924579		0.747544	-0.0041555		0.739167	0.00194513
25.4895	0.000689821		25.5065	0.000431779		0.707318	-0.0210347		54.6576	-0.0062105		45.8543	-0.00119317		0.75087	-0.0042255		0.742494	0.0018614
25.4985	0.000685078		25.5145	0.000434771		0.710643	-0.0210796		54.8176	-0.0062786		45.9646	-0.00119317		0.754196	-0.0042874		0.745821	0.0017882
25.5065	0.000669954		25.5235	0.000435963		0.713969	-0.0211413		54.9776	-0.0060391		46.1004	-0.000924579		0.757522	-0.0043543		0.749148	0.00171659
25.5145	0.000654391		25.5315	0.000443897		0.717295	-0.0211959		55.1376	-0.0061863		46.2278	-0.00137222		0.760849	-0.0044143		0.752475	0.00163021
25.5235	0.000645984		25.5395	0.000441536		0.72062	-0.0212597		55.2976	-0.0063731		46.3476	-0.00130827		0.764175	-0.0044747		0.755802	0.0015653
25.5315	0.000639699		25.5485	0.000436711		0.723946	-0.0213094		55.4576	-0.0061688		46.4901	-0.00130827		0.767501	-0.004535		0.759129	0.00150843
25.5395	0.000643306		25.5565	0.000440807		0.727271	-0.0213638		55.6176	-0.0051077		46.6098	-0.0011484		0.770827	-0.0046098		0.762456	0.00142841
25.5485	0.000648218		25.5645	0.000435877		0.730597	-0.0213981		55.7776	-0.0059886		46.7265	-0.00126031		0.774153	-0.0046811		0.765783	0.00135631
25.5565	0.000644602		25.5735	0.000432614		0.733923	-0.0214352		55.9376	-0.0059842		46.8645	-0.000924579		0.777479	-0.0047504		0.76911	0.00129374
25.5645	0.00063819		25.5815	0.000436324		0.737248	-0.0214758		56.0976	-0.0055097		47.0025	-0.00122301		0.780805	-0.0048035		0.772437	0.00121985
25.5735	0.000637776		25.5895	0.000433		0.740574	-0.02152		56.2576	-0.0059447		47.1234	-2.92921e-05		0.784131	-0.0048617		0.775764	0.00114536
25.5815	0.000642844		25.5985	0.000422342		0.743899	-0.0215656		56.4176	-0.0057206		47.2508	-0.00146175		0.787457	-0.0049215		0.779091	0.00107401
25.5895	0.000647017		25.6065	0.000408526		0.747225	-0.0216153		56.5776	-0.0055492		47.3739	-0.000924579		0.790784	-0.0049781		0.782418	0.00101713
25.5985	0.000643249		25.6145	0.00040048		0.750551	-0.0216347		56.7376	-0.0052417		47.5097	-0.00119317		0.79411	-0.005037		0.785745	0.00095413
25.6065	0.000642342		25.6235	0.000406269		0.753876	-0.0216547		56.8976	-0.0052439		47.6286	-0.000700758		0.797436	-0.0050815		0.789072	0.00089772
25.6145	0.000645916		25.6315	0.000415773		0.757202	-0.0216885		57.0576	-0.0049495		47.7559	-0.000700758		0.800762	-0.0051226		0.792399	0.00083675
25.6235	0.000641876		25.6395	0.000412619		0.760527	-0.0217169		57.2176	-0.0050418		47.8832	-0.00137222		0.804088	-0.0051803		0.795726	0.00076922
25.6315	0.000633239		25.6485	0.000403329		0.763853	-0.0217611		57.3776	-0.0048045		48.003	0.00176128		0.807414	-0.0052345		0.799053	0.00070529
25.6395	0.0006339		25.6565	0.000397786		0.767178	-0.0217893		57.5376	-0.0050945		48.1379	-0.00129762		0.81074	-0.0052804		0.80238	0.00064071
25.6485	0.000643081		25.6645	0.000396835		0.770504	-0.0218157		57.6976	-0.0047584		48.2653	-0.000924579		0.814066	-0.0053247		0.805707	0.00057863
25.6565	0.000656558		25.6735	0.000399249		0.77383	-0.0218483		57.8576	-0.0049737		48.3841	-0.000118821		0.817392	-0.005375		0.809034	0.00050662
25.6645	0.000666132		25.6815	0.00040569		0.777155	-0.0218884		58.0176	-0.0049078		48.5199	-0.000745522		0.820719	-0.0054239		0.812361	0.00045676
25.6735	0.000665832		25.6895	0.000417666		0.780481	-0.0219266		58.1776	-0.005033		48.6521	-0.00116875		0.824045	-0.0054663		0.815688	0.00039045
25.6815	0.000670083		25.6985	0.000427835		0.783806	-0.0219493		58.3376	-0.0051253		48.767	0.00176128		0.827371	-0.005507		0.819015	0.00033623
25.6895	0.000671294		25.7065	0.000434392		0.787132	-0.0219698		58.4976	-0.0049122		48.8935	-0.00110364		0.830697	-0.0055544		0.822342	0.00028565
25.6985	0.000665931		25.7145	0.000439182		0.790458	-0.0220003		58.6576	-0.0050374		49.0378	-0.00119317		0.834023	-0.0055978		0.825669	0.00023495
25.7065	0.000662794		25.7235	0.000444145		0.793783	-0.0220233		58.8176	-0.0054021		49.1567	-0.000924579		0.837349	-0.0056367		0.828996	0.00018777
25.7145	0.000665071		25.7315	0.000453086		0.797109	-0.022036		58.9776	-0.0052922		49.284	-0.00129762		0.840675	-0.0056746		0.832323	0.00014101
25.7235	0.000661488		25.7395	0.000458419		0.800434	-0.0220582		59.1376	-0.0050198		49.4113	-0.000924579		0.844001	-0.0057123		0.83565	9.5814e-05
25.7315	0.000651972		25.7475	0.000459002		0.80376	-0.0220873		59.2976	-0.0050879		49.5387	-0.000924579		0.847328	-0.0057404		0.838977	4.085e-05
25.7395	0.000634565		25.7565	0.000456419		0.807086	-0.0221373		59.4576	-0.0052197		49.666	-0.000402329		0.850654	-0.0057674		0.842304	-2.297e-05
25.7475	0.000616661		25.7645	0.000455649		0.810411	-0.0221821		59.6176	-0.005301		49.7963	-0.000517631		0.85398	-0.0057904		0.845631	-6.591e-05
25.7565	0.000611461		25.7725	0.000459261		0.813737	-0.0222126		59.7776	-0.0052549		49.9122	-0.000118821		0.857306	-0.0058156		0.848958	-0.0001182
25.7645	0.00060856		25.7815	0.000460345		0.817062	-0.0222567		59.9376	-0.0054702		50.048	0.00265657		0.860632	-0.0058478		0.852285	-0.0001644
25.7725	0.000603774		25.7895	0.000461117		0.820388	-0.0222968		60.0976	-0.0054328		50.186	0.000368613		0.863958	-0.0058882		0.855612	-0.0002078
25.7815	0.000610144		25.7975	0.000456518		0.823714	-0.0223464		60.2576	-0.0052549		50.3027	-0.000924579		0.867284	-0.0059317		0.858938	-0.0002418
25.7895	0.00062202		25.8065	0.000446821		0.827039	-0.022385		60.4176	-0.0055207		50.4225	0.00176128		0.87061	-0.0059767		0.862265	-0.0002866
25.7975	0.000627314		25.8145	0.000432334		0.830365	-0.0224237		60.5776	-0.0054767		50.5574	0.00265657		0.873936	-0.0060205		0.865592	-0.0003477
25.8065	0.000629848		25.8225	0.000419601		0.83369	-0.0224744		60.7376	-0.0053779		50.6848	0.00265657		0.877263	-0.0060485		0.868919	-0.0003995
25.8145	0.000635575		25.8315	0.000416756		0.837016	-0.0225197		60.8976	-0.005312		50.8121	0.00265657		0.880589	-0.0060827		0.872247	-0.0004483
25.8225	0.000641222		25.8395	0.000418622		0.840342	-0.0225585		61.0576	-0.0052549		50.9394	0.00265657		0.883915	-0.0061274		0.875574	-0.0004949
25.8315	0.000645253		25.8475	0.00041515		0.843667	-0.0226104		61.2176	-0.0052812		51.0668	0.00265657		0.887241	-0.0061632		0.878901	-0.000525
25.8395	0.000653585		25.8565	0.00040658		0.846993	-0.0226409		61.3776	-0.0055756		51.1941	0.00265657		0.890567	-0.0061957		0.882227	-0.0005668
25.8475	0.000661575		25.8645	0.000404871		0.850318	-0.0226823		61.5376	-0.005312		51.3215	0.00265657		0.893893	-0.0062273		0.885554	-0.0006014
25.8565	0.000666592		25.8725	0.000402999		0.853644	-0.0227329		61.6976	-0.0052395		51.4488	0.00265657		0.897219	-0.0062625		0.888881	-0.0006377
25.8645	0.000662714		25.8815	0.000404721		0.85697	-0.0227737		61.8576	-0.0053999		51.5761	0.00265657		0.900545	-0.0062924		0.892208	-0.0006592
25.8725	0.000667002		25.8895	0.000412335		0.860295	-0.0227977		62.0176	-0.0053076		51.7035	0.00265657		0.903871	-0.0063236		0.895535	-0.0006961
25.8815	0.000675202		25.8975	0.000425667		0.863621	-0.0228407		62.1776	-0.0053647		51.8308	0.00265657		0.907198	-0.0063586		0.898862	-0.0007226
25.8895	0.0006728		25.9065	0.000434642		0.866946	-0.022897		62.3376	-0.0053032		51.9582	0.00265657		0.910524	-0.0063989		0.902189	-0.0007724
25.8975	0.000671623		25.9145	0.000430276		0.870272	-0.0229406		62.4976	-0.0049583		52.0855	0.00265657		0.91385	-0.0064346		0.905516	-0.0008174
25.9065	0.000677301		25.9225	0.000427246		0.873598	-0.0229813		62.6576	-0.0052109		52.2129	0.00265657		0.917176	-0.006464		0.908843	-0.0008631
25.9145	0.000680883		25.9315	0.000427677		0.876923	-0.0230247		62.8176	-0.0050923		52.3402	0.00265657		0.920502	-0.0064927		0.91217	-0.0009049
25.9225	0.000674497		25.9395	0.000420735		0.880249	-0.0230697		62.9776	-0.0049715		52.4675	0.00265657		0.923828	-0.0065214		0.915497	-0.0009434
25.9315	0.000675527		25.9475	0.0004069		0.883574	-0.0231062		63.1376	-0.0051846		52.5949	0.00265657		0.927154	-0.0065575		0.918824	-0.00098
25.9395	0.000686491		25.9565	0.000408971		0.8869	-0.0231415		63.2976	-0.0049363		52.7222	0.00265657		0.93048	-0.0065957		0.922151	-0.0010007
25.9475	0.000692033		25.9645	0.000413311		0.890225	-0.0231848		63.4576	-0.0047672		52.8496	0.00265657		0.933806	-0.006623		0.925478	-0.001024
25.9565	0.000686172		25.9725	0.000414536		0.893551	-0.0232144		63.6176	-0.0046815		52.9769	0.00265657		0.937133	-0.0066527		0.928805	-0.0010613
25.9645	0.000675733		25.9815	0.000411562		0.896877	-0.0232689		63.7776	-0.0049275		53.1042	0.00265657		0.940459	-0.0066889		0.932132	-0.0010905
25.9725	0.000674637		25.9895	0.000405701		0.900202	-0.023308		63.9376	-0.0042553		53.2316	0.00265657		0.943785	-0.0067161		0.935459	-0.0011316
25.9815	0.000673796		25.9975	0.000408643		0.903528	-0.0233451		64.0976	-0.0043498		53.3589	0.00265657		0.947111	-0.0067407		0.938786	-0.0011509
25.9895	0.000665385		26.0065	0.000414351		0.906853	-0.0233749		64.2576	-0.0042619		53.4863	0.00265657		0.950437	-0.0067605		0.942113	-0.0011898
25.9975	0.000654161		26.0145	0.000415572		0.910179	-0.02341		64.4176	-0.0041125		53.6136	0.00265657		0.953763	-0.0067768		0.94544	-0.001223
26.0065	0.000654971		26.0225	0.000420094		0.913505	-0.023439		64.5776	-0.0036072		53.741	0.00265657		0.957089	-0.0067972		0.948767	-0.0012424
26.0145	0.00065391		26.0315	0.000420743		0.91683	-0.0234571		64.7376	-0.0040861		53.8683	0.00265657		0.960415	-0.0068276		0.952094	-0.0012732
26.0225	0.000639985		26.0395	0.000404961		0.920156	-0.0234768		64.8976	-0.0038445		53.9956	0.00265657		0.963742	-0.0068616		0.955421	-0.0013108
26.0315	0.000627087		26.0475	0.000396347		0.923481	-0.0235074		65.0576	-0.0035106		54.123	0.00265657		0.967068	-0.0068834		0.958748	-0.001335
26.0395	0.000618503		26.0555	0.000392137		0.926807	-0.0235134		65.2176	-0.0034798		54.2503	0.00265657		0.970394	-0.0069089		0.962075	-0.001364
26.0475	0.000615293		26.0645	0.000386541		0.930133	-0.0235441		65.3776	-0.0032513		54.3777	0.00265657		0.97372	-0.0069355		0.965402	-0.0013962
26.0555	0.000611328		26.0725	0.000390419		0.933458	-0.0235671		65.5376	-0.0030514		54.505	0.00265657		0.977046	-0.0069578		0.968729	-0.0014394
26.0645	0.000605495		26.0805	0.00039408		0.936784	-0.0236011		65.6976	-0.0030756		54.6323	0.00265657		0.980372	-0.0069847		0.972056	-0.00147
26.0725	0.000613672		26.0895	0.000389984		0.940109	-0.0236414		65.8576	-0.0025637		54.7597	0.00265657		0.983698	-0.0070103		0.975383	-0.0015082
26.0805	0.000631444		26.0975	0.000385888		0.943435	-0.0236811		66.0176	-0.0022364		54.887	0.00265657		0.987024	-0.0070389		0.97871	-0.0015527
26.0895	0.000646179		26.1055	0.000386643		0.946761	-0.023707		66.1776	-0.0018388		55.0144	0.00265657		0.99035	-0.0070745		0.982037	-0.0015902
26.0975	0.000651272		26.1145	0.000393212		0.950086	-0.0237299		66.3376	-0.0016367		55.1417	0.00265657		0.993677	-0.0071007		0.985364	-0.0016177
26.1055	0.000657854		26.1225	0.000398462		0.953412	-0.023755		66.4976	-0.0006569		55.2691	0.0019851		0.997003	-0.0071186		0.988691	-0.001633
26.1145	0.000665182		26.1305	0.000394454		0.956737	-0.0237789		66.6576	-0.0002329		55.3964	0.00265657		1.00033	-0.0071427		0.992018	-0.0016501
26.1225	0.000665235		26.1395	0.000389127		0.960063	-0.0238126		66.8176	0.00055361		55.5237	0.00265657		1.00365	-0.0071755		0.995345	-0.0016659
26.1305	0.00066232		26.1475	0.00038919		0.963389	-0.0238396		66.9776	0.00182339		55.6511	0.00265657		1.00698	-0.0072019		0.998672	-0.0016952
26.1395	0.000659507		26.1555	0.000392059		0.966714	-0.0238732		67.1376	0.00282515		55.7784	0.00265657		1.01031	-0.0072235		1.002	-0.0017192
26.1475	0.000662923		26.1645	0.000391608		0.97004	-0.0238979		67.2976	0.00353913		55.9058	0.00265657		1.01363	-0.0072512		1.00533	-0.0017538
26.1555	0.000656949		26.1725	0.000396516		0.973365	-0.0239057		67.4576	0.00431681		56.0331	0.00265657		1.01696	-0.0072846		1.00865	-0.0017859
26.1645	0.000645099		26.1805	0.000405719		0.976691	-0.02392		67.6176	0.00482648		56.1604	0.00265657		1.02029	-0.0073107		1.01198	-0.0017935
26.1725	0.000630121		26.1895	0.000416025		0.980017	-0.0239391		67.7776	0.00515821		56.2878	0.00265657		1.02361	-0.0073275		1.01531	-0.001808
26.1805	0.000625613		26.1975	0.000423818		0.983342	-0.0239538		67.9376	0.00468149		56.4151	0.00265657		1.02694	-0.0073457		1.01863	-0.0018221
26.1895	0.000624207		26.2055	0.000433125		0.986668	-0.0239686		68.0976	0.00425091		56.5425	0.00265657		1.03026	-0.0073642		1.02196	-0.001852
26.1975	0.00062678		26.2145	0.000441294		0.989993	-0.0239912		68.2576	0.00347102		56.6698	0.00265657		1.03359	-0.0073806		1.02529	-0.0018714
26.2055	0.000637358		26.2225	0.000445593		0.993319	-0.0240061		68.4176	0.00329308		56.7972	0.00265657		1.03692	-0.0073998		1.02862	-0.0018797
26.2145	0.000655537		26.2305	0.000446514		0.996644	-0.0240144		68.5776	0.00219465		56.9245	0.00265657		1.04024	-0.0074217		1.03194	-0.001903
26.2225	0.000670302		26.2395	0.000443006		0.99997	-0.0240406		68.7376	0.00085458		57.0518	0.00265657		1.04357	-0.007448		1.03527	-0.0019277
26.2305	0.00067193		26.2475	0.000450733		1.0033	-0.0240714		68.8976	0.0004877		57.1898	0.00235814		1.04689	-0.0074675		1.0386	-0.0019381
26.2395	0.0006712		26.2555	0.000458382		1.00662	-0.0241029		69.0576	-4.394e-06		57.3094	0.00314491		1.05022	-0.0074845		1.04192	-0.0019528
26.2475	0.000674947		26.2645	0.000461899		1.00995	-0.0241444		69.2176	-0.0002988		57.4233	0.00232084		1.05355	-0.0075029		1.04525	-0.0019819
26.2555	0.000679367		26.2725	0.000461049		1.01327	-0.0241738		69.3776	-0.0007997		57.5612	0.00220893		1.05687	-0.0075236		1.04858	-0.0019777
26.2645	0.000674232		26.2805	0.000451823		1.0166	-0.0241903		69.5376	-0.0011819		57.681	0.00227288		1.0602	-0.0075482		1.0519	-0.0019761
26.2725	0.000672553		26.2895	0.000447157		1.01992	-0.0242023		69.6976	-0.0011204		57.8207	0.00249379		1.06353	-0.0075663		1.05523	-0.0019916
26.2805	0.000671761		26.2975	0.000453904		1.02325	-0.0242163		69.8576	-0.0011819		57.9475	0.00355186		1.06685	-0.007584		1.05856	-0.0020011
26.2895	0.000676725		26.3055	0.000457898		1.02658	-0.0242388		70.0176	-0.0018805		58.06	0.0019851		1.07018	-0.0075965		1.06188	-0.002004
26.2975	0.000676117		26.3145	0.000457117		1.0299	-0.0242722		70.1776	-0.0017751		58.2085	0.00232084		1.0735	-0.0076022		1.06521	-0.0020152
26.3055	0.000679579		26.3225	0.000465743		1.03323	-0.0243092		70.3376	-0.0014258		58.3253	0.00250736		1.07683	-0.0076106		1.06854	-0.0020166
26.3145	0.000691862		26.3305	0.000468317		1.03655	-0.024341		70.4976	-0.0017004		58.445	0.00227288		1.08015	-0.0076315		1.07187	-0.0020367
26.3225	0.000708498		26.3395	0.000466603		1.03988	-0.0243765		70.6576	-0.001953		58.5906	0.00235814		1.08348	-0.0076588		1.07519	-0.0020558
26.3305	0.000721048		26.3475	0.000467977		1.0432	-0.0244007		70.8176	-0.0020738		58.7025	0.00306352		1.08681	-0.0076776		1.07852	-0.0020725
26.3395	0.000728915		26.3555	0.000469097		1.04653	-0.0244183		70.9776	-0.0016257		58.8452	0.00455906		1.09013	-0.0076968		1.08185	-0.002085
26.3475	0.000741077		26.3635	0.000478744		1.04985	-0.0244493		71.1376	-0.0017838		58.9514	0.00232084		1.09346	-0.0077144		1.08517	-0.0020916
26.3555	0.000752427		26.3725	0.000472212		1.05318	-0.02449		71.2976	-0.001663		59.0893	0.00265657		1.09679	-0.0077231		1.0885	-0.0021005
26.3635	0.000766996		26.3805	0.000456186		1.05651	-0.0245257		71.4576	-0.0016916		59.2166	0.00265657		1.10011	-0.0077361		1.09183	-0.002115
26.3725	0.00077539		26.3885	0.000442072		1.05983	-0.0245633		71.6176	-0.001406		59.3546	0.00235814		1.10344	-0.0077537		1.09516	-0.002142
26.3805	0.000773577		26.3975	0.000436892		1.06316	-0.0245898		71.7776	-0.0012039		59.4607	0.00235814		1.10676	-0.0077716		1.09848	-0.002161
26.3885	0.000771318		26.4055	0.00042598		1.06648	-0.024627		71.9376	-0.001362		59.5987	0.00265657		1.11009	-0.0077911		1.10181	-0.002182
26.3975	0.00076433		26.4135	0.00041195		1.06981	-0.0246644		72.0976	-0.0010633		59.726	0.00280578		1.11342	-0.0078058		1.10514	-0.0021942
26.4055	0.000755566		26.4225	0.00040174		1.07313	-0.0246891		72.2576	-0.0006678		59.8534	0.00250736		1.11674	-0.007825		1.10846	-0.0022155
26.4135	0.000761434		26.4305	0.000395642		1.07646	-0.024714		72.4176	-0.0008304		59.9807	0.00265657		1.12007	-0.0078457		1.11179	-0.002231
26.4225	0.000765569		26.4385	0.000393123		1.07978	-0.0247497		72.5776	-0.0006766		60.108	0.00265657		1.12339	-0.0078576		1.11512	-0.0022502
26.4305	0.000751057		26.4475	0.000385047		1.08311	-0.024781		72.7376	-0.000257		60.2402	0.0024124		1.12672	-0.0078659		1.11844	-0.0022534
26.4385	0.000739046		26.4555	0.000388885		1.08644	-0.0248208		72.8976	-0.0002768		60.3627	0.0019851		1.13005	-0.0078807		1.12177	-0.0022671
26.4475	0.000728864		26.4635	0.000396186		1.08976	-0.0248463		73.0576	0.0002109		60.4901	0.00265657		1.13337	-0.0079006		1.1251	-0.0022966
26.4555	0.000720863		26.4725	0.000409756		1.09309	-0.024864		73.2176	0.00071398		60.6174	0.00220893		1.1367	-0.0079119		1.12843	-0.0023027
26.4635	0.000725566		26.4805	0.000434963		1.09641	-0.024885		73.3776	0.00079526		60.7341	0.00205971		1.14003	-0.0079234		1.13175	-0.0023151
26.4725	0.000737108		26.4885	0.000452068		1.09974	-0.024904		73.5376	0.00117312		60.8721	0.00250736		1.14335	-0.0079328		1.13508	-0.0023233
26.4805	0.000752853		26.4975	0.000455641		1.10306	-0.0249343		73.6976	0.00151583		60.9994	0.00265657		1.14668	-0.0079378		1.13841	-0.0023272
26.4885	0.000761617		26.5055	0.000460618		1.10639	-0.0249642		73.8576	0.00157514		61.1192	0.00534243		1.15	-0.0079453		1.14173	-0.0023418
26.4975	0.000759712		26.5135	0.00046627		1.10972	-0.0249884		74.0176	0.00217708		61.2541	0.00273118		1.15333	-0.007958		1.14506	-0.0023602
26.5055	0.000764615		26.5225	0.000462986		1.11304	-0.0249992		74.1776	0.00221223		61.385	0.00404924		1.15666	-0.007973		1.14839	-0.0023759
26.5135	0.000782551		26.5305	0.000461604		1.11637	-0.0250063		74.3376	0.0030009		61.5078	0.00192406		1.15998	-0.0079865		1.15171	-0.0023967
26.5225	0.000792243		26.5385	0.000460129		1.11969	-0.0250309		74.4976	0.00349739		61.6361	0.00273118		1.16331	-0.0079951		1.15504	-0.0024054
26.5305	0.000795337		26.5475	0.00045558		1.12302	-0.0250538		74.6576	0.00364897		61.7625	0.00314491		1.16663	-0.0079953		1.15837	-0.0024084
26.5385	0.000793844		26.5555	0.000447707		1.12634	-0.0250787		74.8176	0.00445741		61.8908	0.00220893		1.16996	-0.007998		1.16169	-0.0024153
26.5475	0.00079502		26.5635	0.000428979		1.12967	-0.0251136		74.9776	0.00478254		62.0217	0.00404924		1.17329	-0.0080085		1.16502	-0.0024182
26.5555	0.00079454		26.5725	0.000425236		1.13299	-0.025135		75.1376	0.00480012		62.1455	0.00273118		1.17661	-0.0080195		1.16835	-0.0024272
26.5635	0.000780762		26.5805	0.000428472		1.13632	-0.0251583		75.2976	0.00561515		62.2777	0.00281935		1.17994	-0.0080264		1.17168	-0.0024302
26.5725	0.000767658		26.5885	0.000420051		1.13965	-0.0251732		75.4576	0.00621269		62.3896	0.00455906		1.18327	-0.0080265		1.175	-0.0024311
26.5805	0.000764364		26.5975	0.000408156		1.14297	-0.0251898		75.6176	0.00672895		62.5275	0.00623772		1.18659	-0.0080289		1.17833	-0.00243
26.5885	0.000760483		26.6055	0.000404495		1.1463	-0.0252041		75.7776	0.00693326		62.6549	0.00623772		1.18992	-0.0080407		1.18166	-0.0024356
26.5975	0.000748083		26.6135	0.000406547		1.14962	-0.0252142		75.9376	0.00758573		62.7822	0.00623772		1.19324	-0.0080547		1.18498	-0.0024295
26.6055	0.000739802		26.6225	0.000410796		1.15295	-0.0252271		76.0976	0.00789988		62.9096	0.00623772		1.19657	-0.0080704		1.18831	-0.0024408
26.6135	0.000735769		26.6305	0.000412093		1.15627	-0.0252613		76.2576	0.00817448		63.0369	0.00623772		1.1999	-0.0080824		1.19164	-0.0024548
26.6225	0.000730001		26.6385	0.000413692		1.1596	-0.0252999		76.4176	0.00896096		63.1642	0.00623772		1.20322	-0.0080912		1.19497	-0.0024744
26.6305	0.000713955		26.6475	0.000417009		1.16292	-0.0253359		76.5776	0.00910155		63.2916	0.00623772		1.20655	-0.008103		1.19829	-0.0024858
26.6385	0.000699848		26.6555	0.000410749		1.16625	-0.0253679		76.7376	0.00959804		63.4189	0.00623772		1.20987	-0.0081154		1.20162	-0.00249
26.6475	0.000703717		26.6635	0.000404624		1.16958	-0.0253892		76.8976	0.0102703		63.5463	0.00623772		1.2132	-0.0081255		1.20495	-0.0024857
26.6555	0.000709928		26.6715	0.000408297		1.1729	-0.0254162		77.0576	0.0105954		63.6736	0.00623772		1.21653	-0.0081298		1.20827	-0.0024713
26.6635	0.000705897		26.6805	0.000420741		1.17623	-0.0254322		77.2176	0.0110677		63.8009	0.00623772		1.21985	-0.0081352		1.2116	-0.0024679
26.6715	0.000708105		26.6885	0.000428557		1.17955	-0.0254598		77.3776	0.0114126		63.9283	0.00623772		1.22318	-0.0081396		1.21493	-0.0024731
26.6805	0.000721468		26.6965	0.000429692		1.18288	-0.0254986		77.5376	0.0117444		64.0556	0.00623772		1.2265	-0.0081458		1.21825	-0.0024812
26.6885	0.000738359		26.7055	0.000427326		1.1862	-0.0255263		77.6976	0.0121069		64.183	0.00623772		1.22983	-0.0081577		1.22158	-0.0024789
26.6965	0.000749723		26.7135	0.0004263		1.18953	-0.0255375		77.8576	0.0125067		64.3103	0.00623772		1.23316	-0.0081674		1.22491	-0.0024717
26.7055	0.000753488		26.7215	0.000429658		1.19285	-0.0255486		78.0176	0.0129285		64.4377	0.00623772		1.23648	-0.0081785		1.22823	-0.0024664
26.7135	0.000765282		26.7305	0.000430532		1.19618	-0.0255699		78.1776	0.0132316		64.565	0.00623772		1.23981	-0.0081874		1.23156	-0.002461
26.7215	0.000777336		26.7385	0.000421624		1.19951	-0.0255932		78.3376	0.0136688		64.6923	0.00623772		1.24314	-0.0081957		1.23489	-0.0024564
26.7305	0.000777934		26.7465	0.000415761		1.20283	-0.0256157		78.4976	0.0140115		64.8197	0.00623772		1.24646	-0.0082072		1.23822	-0.0024585
26.7385	0.000775143		26.7555	0.000411332		1.20616	-0.0256209		78.6576	0.0146596		64.947	0.00623772		1.24979	-0.0082155		1.24154	-0.0024588
26.7465	0.00077388		26.7635	0.00039871		1.20948	-0.0256257		78.8176	0.0149672		65.0744	0.00623772		1.25311	-0.0082226		1.24487	-0.0024603
26.7555	0.00076659		26.7715	0.000398678		1.21281	-0.0256391		78.9776	0.015512		65.2017	0.00623772		1.25644	-0.0082245		1.2482	-0.0024631
26.7635	0.000759741		26.7805	0.000400887		1.21613	-0.0256596		79.1376	0.0158481		65.3291	0.00623772		1.25977	-0.0082293		1.25152	-0.0024669
26.7715	0.00074911		26.7885	0.000399242		1.21946	-0.0256767		79.2976	0.01607		65.4564	0.00623772		1.26309	-0.0082399		1.25485	-0.0024701
26.7805	0.00074116		26.7965	0.000399212		1.22279	-0.0256922		79.4576	0.0160458		65.5837	0.00623772		1.26642	-0.0082554		1.25818	-0.0024643
26.7885	0.000741046		26.8055	0.000395339		1.22611	-0.025694		79.6176	0.0167642		65.7111	0.00623772		1.26974	-0.008263		1.26151	-0.0024582
26.7965	0.00072852		26.8135	0.000393288		1.22944	-0.0257004		79.7776	0.0174122		65.8432	0.00680745		1.27307	-0.0082609		1.26483	-0.0024586
26.8055	0.000715474		26.8215	0.000402944		1.23276	-0.0257242		79.9376	0.0176561		65.9615	0.00686442		1.2764	-0.0082562		1.26816	-0.0024684
26.8135	0.000718356		26.8305	0.000414983		1.23609	-0.0257403		80.0976	0.0176166		66.033	0.0039995		1.27972	-0.0082549		1.27149	-0.00247
26.8215	0.00072671		26.8385	0.000423362		1.23941	-0.0257327		80.2576	0.0176934		66.1228	0.00811782		1.28305	-0.0082515		1.27481	-0.002457
26.8305	0.000734764		26.8465	0.00042626		1.24274	-0.0257321		80.4176	0.0190335		66.2417	0.00840133		1.28638	-0.0082497		1.27814	-0.0024414
26.8385	0.000749487		26.8555	0.000418919		1.24606	-0.0257266		80.5776	0.0187699		66.369	0.00847594		1.2897	-0.0082529		1.28147	-0.0024262
26.8465	0.000765777		26.8635	0.000409066		1.24939	-0.0257102		80.7376	0.0191038		66.4963	0.00847594		1.29303	-0.008252		1.28479	-0.0024226
26.8555	0.000779214		26.8715	0.000410598		1.25272	-0.0257045		80.8976	0.0193916		66.6237	0.00944583		1.29635	-0.0082459		1.28812	-0.0024325
26.8635	0.000791178		26.8805	0.000425476		1.25604	-0.025706		81.0576	0.0197717		66.751	0.0120571		1.29968	-0.0082424		1.29145	-0.0024471
26.8715	0.000806501		26.8885	0.000432515		1.25937	-0.0257215		81.2176	0.0203055		66.8784	0.0120571		1.303	-0.0082449		1.29478	-0.0024634
26.8805	0.000832943		26.8965	0.000425807		1.26269	-0.0257307		81.3776	0.0208086		67.0057	0.0125047		1.30633	-0.0082527		1.2981	-0.002474
26.8885	0.000858083		26.9055	0.000425041		1.26602	-0.0257441		81.5376	0.0207009		67.1246	0.0158173		1.30966	-0.0082533		1.30143	-0.0024756
26.8965	0.000871196		26.9135	0.000428523		1.26934	-0.0257675		81.6976	0.019921		67.271	0.0184733		1.31298	-0.0082562		1.30476	-0.0024738
26.9055	0.000880353		26.9215	0.000432308		1.27267	-0.0257771		81.8576	0.0207383		67.3829	0.0189345		1.31631	-0.0082607		1.30808	-0.0024745
26.9135	0.000885704		26.9305	0.000440072		1.27599	-0.025795		82.0176	0.0218565		67.5151	0.0223529		1.31964	-0.0082638		1.31141	-0.0024735
26.9215	0.000880489		26.9385	0.000451211		1.27932	-0.0258224		82.1776	0.0224342		67.6509	0.0220843		1.32296	-0.0082589		1.31474	-0.0024667
26.9305	0.000870761		26.9465	0.000467238		1.28265	-0.0258465		82.3376	0.0230625		67.7698	0.0257102		1.32629	-0.0082561		1.31806	-0.0024584
26.9385	0.000862661		26.9555	0.000470128		1.28597	-0.0258716		82.4976	0.0232383		67.8886	0.0256655		1.32961	-0.0082517		1.32139	-0.0024494
26.9465	0.000849343		26.9635	0.000460622		1.2893	-0.0259034		82.6576	0.0236579		68.0329	0.0231586		1.33294	-0.0082445		1.32472	-0.0024417
26.9555	0.000832733		26.9715	0.000461538		1.29262	-0.0259307		82.8176	0.0238073		68.1528	0.0218646		1.33627	-0.0082344		1.32804	-0.0024368
26.9635	0.000826852		26.9795	0.000471492		1.29595	-0.0259476		82.9776	0.0244268		68.2791	0.0225021		1.33959	-0.0082308		1.33137	-0.0024353
26.9715	0.000817193		26.9885	0.000470322		1.29927	-0.0259592		83.1376	0.024552		68.3989	0.0219692		1.34292	-0.008231		1.3347	-0.00244
26.9795	0.000798301		26.9965	0.000463312		1.3026	-0.0259689		83.2976	0.0251649		68.5338	0.0223529		1.34624	-0.0082275		1.33803	-0.0024428
26.9885	0.000780742		27.0045	0.000455818		1.30593	-0.0259993		83.4576	0.0258679		68.6612	0.0223529		1.34957	-0.0082209		1.34135	-0.0024418
26.9965	0.000763866		27.0135	0.000449318		1.30925	-0.0260366		83.6176	0.0260876		68.7885	0.0223529		1.3529	-0.008212		1.34468	-0.0024377
27.0045	0.000754163		27.0215	0.000441427		1.31258	-0.026061		83.7776	0.0265116		68.9074	0.0185927		1.35622	-0.008214		1.34801	-0.0024318
27.0135	0.000751995		27.0295	0.000432467		1.3159	-0.0260819		83.9376	0.0270323		69.0432	0.0187717		1.35955	-0.0082151		1.35133	-0.0024144
27.0215	0.000750819		27.0385	0.000431622		1.31923	-0.0261013		84.0976	0.0273728		69.1705	0.0187717		1.36288	-0.0082115		1.35466	-0.0023979
27.0295	0.000755278		27.0465	0.000429956		1.32255	-0.0261229		84.2576	0.0277484		69.2979	0.0187717		1.3662	-0.0082093		1.35799	-0.0023981
27.0385	0.000772386		27.0545	0.000425657		1.32588	-0.0261447		84.4176	0.0280802		69.4252	0.0187717		1.36953	-0.0082074		1.36132	-0.0024047
27.0465	0.000782342		27.0635	0.000422926		1.3292	-0.0261732		84.5776	0.0285459		69.5526	0.0187717		1.37285	-0.0081953		1.36464	-0.0024057
27.0545	0.000784871		27.0715	0.00042364		1.33253	-0.0262155		84.7376	0.0290555		69.6905	0.0170931		1.37618	-0.0081878		1.36797	-0.0024024
27.0635	0.000795564		27.0795	0.000424477		1.33586	-0.0262507		84.8976	0.0295125		69.8072	0.0145191		1.37951	-0.0081874		1.37129	-0.0023923
27.0715	0.000796492		27.0885	0.000424646		1.33918	-0.0262652		85.0576	0.0301628		69.924	0.0142953		1.38283	-0.0081871		1.37462	-0.0023747
27.0795	0.000801648		27.0965	0.000423232		1.34251	-0.0262802		85.2176	0.0305824		70.0089	0.0110126		1.38616	-0.0081875		1.37795	-0.0023548
27.0885	0.000812113		27.1045	0.00042367		1.34583	-0.0262905		85.3776	0.0311645		70.1256	0.0120571		1.38948	-0.0081789		1.38128	-0.0023506
27.0965	0.000817036		27.1135	0.000428004		1.34916	-0.0262823		85.5376	0.0313007		70.2529	0.0120571		1.39281	-0.008178		1.3846	-0.0023566
27.1045	0.000821654		27.1215	0.000427004		1.35248	-0.0262832		85.6976	0.0321399		70.3803	0.0120571		1.39614	-0.0081775		1.38793	-0.002363
27.1135	0.000831869		27.1295	0.000423543		1.35581	-0.0263046		85.8576	0.0324277		70.5076	0.0120571		1.39946	-0.0081694		1.39126	-0.0023602
27.1215	0.000837407		27.1385	0.000430533		1.35913	-0.0263129		86.0176	0.0326518		70.635	0.0120571		1.40279	-0.0081586		1.39458	-0.0023532
27.1295	0.00083986		27.1465	0.000440369		1.36246	-0.0263108		86.1776	0.0332757		70.7623	0.0120571		1.40612	-0.0081564		1.39791	-0.0023501
27.1385	0.000850414		27.1545	0.000446267		1.36579	-0.0263157		86.3376	0.0339809		70.8896	0.0120571		1.40944	-0.0081497		1.40124	-0.0023496
27.1465	0.000848255		27.1635	0.000451676		1.36911	-0.0263108		86.4976	0.0343192		71.017	0.0120571		1.41277	-0.0081389		1.40457	-0.0023472
27.1545	0.00085195		27.1715	0.00046115		1.37244	-0.0263136		86.6576	0.0347454		71.1443	0.0120571		1.41609	-0.008135		1.40789	-0.0023491
27.1635	0.000865848		27.1795	0.000470343		1.37576	-0.0263293		86.8176	0.0350442		71.2717	0.0120571		1.41942	-0.0081352		1.41122	-0.0023433
27.1715	0.000873231		27.1885	0.000474712		1.37909	-0.026346		86.9776	0.0355231		71.399	0.0120571		1.42274	-0.0081328		1.41455	-0.0023385
27.1795	0.000878864		27.1965	0.000475553		1.38241	-0.0263558		87.1376	0.0357472		71.5263	0.0120571		1.42607	-0.0081221		1.41787	-0.0023301
27.1885	0.000884953		27.2045	0.00048108		1.38574	-0.0263592		87.2976	0.0359976		71.6537	0.0120571		1.4294	-0.0081236		1.4212	-0.0023241
27.1965	0.000888823		27.2135	0.000493732		1.38906	-0.0263555		87.4576	0.0365951		71.781	0.0120571		1.43272	-0.0081293		1.42453	-0.0023371
27.2045	0.000883069		27.2215	0.000499993		1.39239	-0.0263553		87.6176	0.0369335		71.9084	0.0120571		1.43605	-0.0081378		1.42785	-0.0023572
27.2135	0.000867704		27.2295	0.000499416		1.39572	-0.0263657		87.7776	0.0375156		72.0357	0.0125047		1.43938	-0.0081344		1.43118	-0.0023592
27.2215	0.000855447		27.2385	0.000499723		1.39904	-0.0263648		87.9376	0.037408		72.1631	0.015489		1.4427	-0.0081249		1.43451	-0.0023596
27.2295	0.000866129		27.2465	0.000498446		1.40237	-0.0263616		88.0976	0.0377661		72.2904	0.0128032		1.44603	-0.0081198		1.43783	-0.0023577
27.2385	0.000885387		27.2545	0.00049349		1.40569	-0.0263694		88.2576	0.0383285		72.4177	0.0147429		1.44935	-0.0081203		1.44116	-0.0023442
27.2465	0.0008955		27.2635	0.000497437		1.40902	-0.026375		88.4176	0.0383219		72.5403	0.0151092		1.45268	-0.0081226		1.44449	-0.0023283
27.2545	0.00090103		27.2715	0.000503566		1.41234	-0.0263803		88.5776	0.0383241		72.6724	0.0187717		1.45601	-0.0081253		1.44782	-0.0023209
27.2635	0.000906071		27.2795	0.000508711		1.41567	-0.026394		88.7376	0.0386887		72.7998	0.0187717		1.45933	-0.008122		1.45114	-0.0023206
27.2715	0.000911314		27.2875	0.00051281		1.419	-0.0263992		88.8976	0.0389062		72.9271	0.0187717		1.46266	-0.0081171		1.45447	-0.0023272
27.2795	0.00091363		27.2965	0.000509447		1.42232	-0.0264116		89.0576	0.0395499		73.0544	0.0187717		1.46599	-0.0081146		1.4578	-0.0023316
27.2875	0.000922594		27.3045	0.000503281		1.42565	-0.0264236		89.2176	0.0396092		73.1818	0.0187717		1.46931	-0.0081026		1.46112	-0.0023366
27.2965	0.000938538		27.3125	0.000502427		1.42897	-0.0264467		89.3776	0.0399937		73.3091	0.0187717		1.47264	-0.008098		1.46445	-0.0023351
27.3045	0.000944326		27.3215	0.000497793		1.4323	-0.0264865		89.5376	0.0407889		73.4365	0.0187717		1.47596	-0.0080948		1.46778	-0.0023191
27.3125	0.000943162		27.3295	0.000491168		1.43562	-0.0265107		89.6976	0.0408197		73.5638	0.0187717		1.47929	-0.0080884		1.47111	-0.0023045
27.3215	0.000941952		27.3375	0.000494701		1.43895	-0.0265103		89.8576	0.0415095		73.6996	0.0183241		1.48262	-0.0080875		1.47443	-0.0022995
27.3295	0.000940016		27.3465	0.000493206		1.44227	-0.0265274		90.0176	0.0420324		73.8109	0.0214576		1.48594	-0.0080837		1.47776	-0.0023046
27.3375	0.00094153		27.3545	0.00048146		1.4456	-0.0265493		90.1776	0.0428122		73.9458	0.0223529		1.48927	-0.0080822		1.48109	-0.0023064
27.3465	0.000943605		27.3625	0.000471436		1.44893	-0.0265543		90.3376	0.0433593		74.0732	0.0223529		1.49259	-0.0080887		1.48441	-0.0023019
27.3545	0.000944309		27.3715	0.000471501		1.45225	-0.0265732		90.4976	0.0435416		74.2005	0.0223529		1.49592	-0.00809		1.48774	-0.0022943
27.3625	0.000948075		27.3795	0.000474524		1.45558	-0.0265899		90.6576	0.0442841		74.3279	0.0223529		1.49925	-0.0080903		1.49107	-0.0022849
27.3715	0.00095009		27.3875	0.000474076		1.4589	-0.0266015		90.8176	0.0462305		74.4552	0.0223529		1.50257	-0.0080863		1.49439	-0.0022871
27.3795	0.000954261		27.3965	0.000471737		1.46223	-0.0266119		90.9776	0.0471115		74.5825	0.0223529		1.5059	-0.0080834		1.49772	-0.0022867
27.3875	0.000964818		27.4045	0.000475111		1.46555	-0.0266132		91.1376	0.0479529		74.7147	0.0221087		1.50922	-0.0080854		1.50105	-0.0022842
27.3965	0.000969598		27.4125	0.000485462		1.46888	-0.0266229		91.2976	0.0488404		74.8324	0.0227598		1.51255	-0.0080875		1.50438	-0.002284
27.4045	0.00097021		27.4215	0.000489008		1.4722	-0.0266345		91.4576	0.0502947		74.9646	0.025934		1.51588	-0.0080817		1.5077	-0.0022682
27.4125	0.000966743		27.4295	0.000489017		1.47553	-0.0266463		91.6176	0.0514349		75.0919	0.025934		1.5192	-0.0080698		1.51103	-0.002251
27.4215	0.000966203		27.4375	0.000498658		1.47886	-0.0266591		91.7776	0.0525333		75.2193	0.025934		1.52253	-0.0080661		1.51436	-0.0022422
27.4295	0.000973723		27.4465	0.000515544		1.48218	-0.0266733		91.9376	0.0540228		75.3466	0.025934		1.52585	-0.0080678		1.51768	-0.0022421
27.4375	0.000980477		27.4545	0.000525767		1.48551	-0.0266875		92.0976	0.0553123		75.4815	0.0255503		1.52918	-0.008066		1.52101	-0.0022443
27.4465	0.000981942		27.4625	0.000518581		1.48883	-0.0267015		92.2576	0.056336		75.6013	0.0260833		1.53251	-0.0080647		1.52434	-0.0022414
27.4545	0.000978363		27.4715	0.000514379		1.49216	-0.0267109		92.4176	0.0576739		75.718	0.0272272		1.53583	-0.0080519		1.52766	-0.0022417
27.4625	0.000971731		27.4795	0.000522695		1.49548	-0.0267248		92.5776	0.0587658		75.856	0.0295152		1.53916	-0.0080452		1.53099	-0.002238
27.4715	0.000962881		27.4875	0.000531223		1.49881	-0.0267441		92.7376	0.0601366		75.9833	0.0295152		1.54249	-0.0080371		1.53432	-0.0022227
27.4795	0.000958446		27.4965	0.000532172		1.50213	-0.0267674		92.8976	0.0610812		76.1106	0.0295152		1.54581	-0.0080342		1.53764	-0.0022053
27.4875	0.000954603		27.5045	0.000528755		1.50546	-0.0267856		93.0576	0.0621445		76.2456	0.0291315		1.54914	-0.0080333		1.54097	-0.0021996
27.4965	0.000951431		27.5125	0.000524936		1.50879	-0.0267984		93.2176	0.063188		76.3653	0.0296644		1.55246	-0.0080375		1.5443	-0.0021938
27.5045	0.000938686		27.5215	0.00051641		1.51211	-0.0267956		93.3776	0.0640206		76.4884	0.0304105		1.55579	-0.0080403		1.54763	-0.0021799
27.5125	0.000922813		27.5295	0.000497498		1.51544	-0.0267905		93.5376	0.064728		76.62	0.0295898		1.55912	-0.0080308		1.55095	-0.0021778
27.5215	0.000917714		27.5375	0.000481564		1.51876	-0.0267792		93.6976	0.0652333		76.7474	0.0330963		1.56244	-0.0080259		1.55428	-0.002179
27.5295	0.000913906		27.5465	0.000484304		1.52209	-0.0267905		93.8576	0.0657386		76.8747	0.0330963		1.56577	-0.0080143		1.55761	-0.002175
27.5375	0.00091131		27.5545	0.000488353		1.52541	-0.0268075		94.0176	0.0660395		77.002	0.0330963		1.56909	-0.0080258		1.56093	-0.0021715
27.5465	0.000912188		27.5625	0.000480463		1.52874	-0.0268186		94.1776	0.0661428		77.1294	0.0330963		1.57242	-0.0080219		1.56426	-0.0021705
27.5545	0.000916774		27.5715	0.000470102		1.53207	-0.0268297		94.3376	0.0662197		77.2567	0.0330963		1.57575	-0.0080126		1.56759	-0.002175
27.5625	0.000910607		27.5795	0.000467112		1.53539	-0.0268306		94.4976	0.0648488		77.3841	0.0328725		1.57907	-0.0080069		1.57092	-0.0021794
27.5715	0.000901535		27.5875	0.00047253		1.53872	-0.0268225		94.6576	0.0645501		77.5199	0.0328278		1.5824	-0.0079981		1.57424	-0.0021789
27.5795	0.000900497		27.5955	0.000479026		1.54204	-0.0268153		94.8176	0.0642425		77.6281	0.0349988		1.58573	-0.0080033		1.57757	-0.0021726
27.5875	0.000911503		27.6045	0.000489998		1.54537	-0.0268132		94.9776	0.0635219		77.7661	0.0366775		1.58905	-0.0080111		1.5809	-0.0021651
27.5955	0.000937537		27.6125	0.000502343		1.54869	-0.026821		95.1376	0.062663		77.8934	0.0366775		1.59238	-0.0080124		1.58422	-0.0021487
27.6045	0.000951591		27.6205	0.000509272		1.55202	-0.0268434		95.2976	0.0617029		78.0208	0.0366775		1.5957	-0.0079962		1.58755	-0.0021269
27.6125	0.000959158		27.6295	0.000508292		1.55534	-0.0268645		95.4576	0.0607451		78.1481	0.0366775		1.59903	-0.0079867		1.59088	-0.0021175
27.6205	0.000962245		27.6375	0.000503892		1.55867	-0.0268724		95.6176	0.0592754		78.2861	0.0363418		1.60235	-0.0079923		1.5942	-0.0021049
27.6295	0.000958524		27.6455	0.000508889		1.562	-0.0268751		95.7776	0.0584231		78.398	0.0362705		1.60568	-0.0079898		1.59753	-0.0020925
27.6375	0.000954891		27.6545	0.000518628		1.56532	-0.0268901		95.9376	0.0570698		78.5301	0.0366775		1.60901	-0.0079912		1.60086	-0.0020868
27.6455	0.000963325		27.6625	0.000531384		1.56865	-0.0269092		96.0976	0.0558044		78.6623	0.0364333		1.61233	-0.0079942		1.60418	-0.0020763
27.6545	0.000973449		27.6705	0.000532343		1.57197	-0.0269379		96.2576	0.0546005		78.7839	0.0371658		1.61566	-0.0079961		1.60751	-0.0020712
27.6625	0.000977016		27.6795	0.000518767		1.5753	-0.0269607		96.4176	0.0528848		78.9093	0.0361892		1.61899	-0.0080061		1.61084	-0.0020712
27.6705	0.000973484		27.6875	0.000507207		1.57862	-0.0269804		96.5776	0.0518018		79.031	0.0373042		1.62231	-0.0080127		1.61417	-0.0020678
27.6795	0.00095282		27.6955	0.00050251		1.58195	-0.0269794		96.7376	0.0506726		79.1669	0.0402586		1.62564	-0.0080278		1.61749	-0.002065
27.6875	0.000940728		27.7045	0.000499567		1.58527	-0.0269791		96.8976	0.04955		79.2942	0.0402586		1.62896	-0.0080272		1.62082	-0.0020656
27.6955	0.000938331		27.7125	0.000502707		1.5886	-0.0270014		97.0576	0.0484494		79.4215	0.0402586		1.63229	-0.0080256		1.62415	-0.0020536
27.7045	0.000946539		27.7205	0.000511246		1.59193	-0.027026		97.2176	0.047329		79.5489	0.0402586		1.63562	-0.0080232		1.62747	-0.0020348
27.7125	0.000959723		27.7295	0.000512216		1.59525	-0.027054		97.3776	0.0461822		79.6789	0.0395872		1.63894	-0.0080146		1.6308	-0.0020266
27.7205	0.000969781		27.7375	0.000505615		1.59858	-0.0270623		97.5376	0.0451629		79.8084	0.0404214		1.64227	-0.0080235		1.63413	-0.0020195
27.7295	0.000975112		27.7455	0.000491668		1.6019	-0.0270828		97.6976	0.0439568		79.9309	0.0420492		1.64559	-0.0080146		1.63746	-0.0020123
27.7375	0.000978478		27.7545	0.000475849		1.60523	-0.0270978		97.8576	0.0426782		80.0582	0.0424969		1.64892	-0.0080226		1.64078	-0.0020022
27.7455	0.000984116		27.7625	0.000474088		1.60855	-0.0271132		98.0176	0.0418039		80.1856	0.0424969		1.65225	-0.0080139		1.64411	-0.0019843
27.7545	0.000991765		27.7705	0.000475145		1.61188	-0.0271149		98.1776	0.0417006		80.3129	0.0424969		1.65557	-0.0080202		1.64744	-0.0019722
27.7625	0.000999373		27.7795	0.00047347		1.61521	-0.0271381		98.3376	0.0407296		80.4403	0.0424969		1.6589	-0.0080174		1.65076	-0.0019663
27.7705	0.0010008		27.7875	0.000473872		1.61853	-0.027153		98.4976	0.0400508		80.5676	0.0424969		1.66223	-0.0080117		1.65409	-0.0019576
27.7795	0.00100863		27.7955	0.000472662		1.62186	-0.0271677		98.6576	0.0394906		80.695	0.0424969		1.66555	-0.0080156		1.65742	-0.0019527
27.7875	0.00101287		27.8045	0.000465544		1.62518	-0.0271907		98.8176	0.0390007		80.8223	0.0445859		1.66888	-0.0080154		1.66074	-0.0019478
27.7955	0.00101048		27.8125	0.000457704		1.62851	-0.0272206		98.9776	0.0382648		80.9411	0.0453618		1.6722	-0.0080067		1.66407	-0.0019357
27.8045	0.00100669		27.8205	0.000456208		1.63183	-0.0272454		99.1376	0.0379396		81.0381	0.0420492		1.67553	-0.0080003		1.6674	-0.0019331
27.8125	0.00100186		27.8295	0.000458296		1.63516	-0.0272569		99.2976	0.0380517		81.1455	0.0462815		1.67886	-0.0080104		1.67073	-0.0019359
27.8205	0.000999263		27.8375	0.000467109		1.63848	-0.027252		99.4576	0.0375815		81.268	0.046078		1.68218	-0.0080086		1.67405	-0.0019313
27.8295	0.000993431		27.8455	0.000478884		1.64181	-0.0272572		99.6176	0.0380187		81.3953	0.046078		1.68551	-0.0080083		1.67738	-0.0019261
27.8375	0.000986165		27.8545	0.000486981		1.64514	-0.0272655		99.7776	0.0382186		81.5227	0.046078		1.68884	-0.0080139		1.68071	-0.0019177
27.8455	0.000977723		27.8625	0.000493321		1.64846	-0.0272663		99.9376	0.0388865		81.65	0.046078		1.69216	-0.008013		1.68403	-0.0019007
27.8545	0.000982693		27.8705	0.000495273		1.65179	-0.0272637		100.098	0.0402793		81.7774	0.046078		1.69549	-0.0080069		1.68736	-0.0018884
27.8625	0.000986644		27.8795	0.000493793		1.65511	-0.0272687		100.258	0.0414963		81.9047	0.0463018		1.69881	-0.008004		1.69069	-0.0018841
27.8705	0.00097607		27.8875	0.000496195		1.65844	-0.0272692		100.418	0.0433944		82.0236	0.0501068		1.70214	-0.0080058		1.69401	-0.0018761
27.8795	0.000968109		27.8955	0.000500983		1.66176	-0.0272594		100.578	0.046068		82.1594	0.0527927		1.70547	-0.0079958		1.69734	-0.0018687
27.8875	0.000980077		27.9035	0.000507912		1.66509	-0.0272641		100.738	0.0495632		82.2867	0.0527927		1.70879	-0.0079878		1.70067	-0.0018603
27.8955	0.000997401		27.9125	0.000515556		1.66841	-0.0272632		100.898	0.053278		82.4141	0.0527927		1.71212	-0.0079818		1.70399	-0.0018537
27.9035	0.00100212		27.9205	0.000518457		1.67174	-0.0272479		101.058	0.0581199		82.5414	0.0527927		1.71544	-0.0079732		1.70732	-0.0018539
27.9125	0.0010064		27.9285	0.000515345		1.67507	-0.0272442		101.218	0.0639042		82.6687	0.0527927		1.71877	-0.0079746		1.71065	-0.0018613
27.9205	0.00101259		27.9375	0.000512523		1.67839	-0.0272392		101.378	0.0711626		82.7961	0.0527927		1.7221	-0.0079818		1.71398	-0.0018675
27.9285	0.00102479		27.9455	0.000510075		1.68172	-0.0272337		101.538	0.079225		82.934	0.0521958		1.72542	-0.0079727		1.7173	-0.0018682
27.9375	0.00103041		27.9535	0.000514271		1.68504	-0.0272194		101.698	0.0890472		83.0432	0.0554785		1.72875	-0.0079782		1.72063	-0.0018714
27.9455	0.00102578		27.9625	0.000523711		1.68837	-0.0272245		101.858	0.100313		83.1781	0.0563738		1.73207	-0.0079724		1.72396	-0.001875
27.9535	0.0010328		27.9705	0.00052534		1.69169	-0.0272364		102.018	0.11305		83.3055	0.0563738		1.7354	-0.0079595		1.72728	-0.0018766
27.9625	0.00104364		27.9785	0.000522315		1.69502	-0.0272392		102.178	0.128116		83.4328	0.0563738		1.73873	-0.007942		1.73061	-0.0018759
27.9705	0.00103772		27.9875	0.000515692		1.69834	-0.027241		102.338	0.145585		83.5677	0.0559901		1.74205	-0.0079318		1.73394	-0.0018658
27.9785	0.00103447		27.9955	0.000510127		1.70167	-0.0272692		102.498	0.165111		83.6827	0.0567808		1.74538	-0.0079404		1.73727	-0.0018492
27.9875	0.00104686		28.0035	0.000514257		1.705	-0.0272865		102.658	0.187545		83.8148	0.059955		1.7487	-0.0079455		1.74059	-0.0018329
27.9955	0.00106475		28.0125	0.000516763		1.70832	-0.0272914		102.818	0.213033		83.9422	0.059955		1.75203	-0.0079428		1.74392	-0.0018242
28.0035	0.00107994		28.0205	0.000513255		1.71165	-0.0272694		102.978	0.241003		84.0695	0.059955		1.75536	-0.0079447		1.74725	-0.0018293
28.0125	0.00108391		28.0285	0.000504655		1.71497	-0.0272609		103.138	0.272379		84.1968	0.059955		1.75868	-0.0079526		1.75057	-0.0018342
28.0205	0.00108376		28.0375	0.000489394		1.7183	-0.0272548		103.298	0.306828		84.3348	0.0596565		1.76201	-0.0079493		1.7539	-0.0018223
28.0285	0.00109271		28.0455	0.00047306		1.72162	-0.0272619		103.458	0.34424		84.4558	0.0608502		1.76534	-0.007954		1.75723	-0.0018144
28.0375	0.00109727		28.0535	0.000463419		1.72495	-0.0272692		103.618	0.384616		84.5789	0.0624916		1.76866	-0.0079406		1.76055	-0.001815
28.0455	0.00109428		28.0625	0.000456259		1.72828	-0.0272765		103.778	0.428037		84.6956	0.0632377		1.77199	-0.0079263		1.76388	-0.0018235
28.0535	0.00109291		28.0705	0.000450332		1.7316	-0.0272904		103.938	0.474504		84.7752	0.0592835		1.77531	-0.0079258		1.76721	-0.0018296
28.0625	0.00109011		28.0785	0.00044153		1.73493	-0.0273154		104.098	0.522602		84.9078	0.0632377		1.77864	-0.0079275		1.77053	-0.0018385
28.0705	0.00108919		28.0875	0.000427207		1.73825	-0.0273103		104.258	0.572095		85.017	0.066222		1.78197	-0.0079337		1.77386	-0.0018497
28.0785	0.00108607		28.0955	0.00041722		1.74158	-0.0273304		104.418	0.622594		85.1519	0.0671173		1.78529	-0.007928		1.77719	-0.0018498
28.0875	0.00109603		28.1035	0.000415713		1.7449	-0.0273701		104.578	0.673524		85.2793	0.0671173		1.78862	-0.007929		1.78052	-0.0018514
28.0955	0.00111315		28.1125	0.000421972		1.74823	-0.0273812		104.738	0.724396		85.4151	0.0668487		1.79194	-0.0079265		1.78384	-0.001852
28.1035	0.0011153		28.1205	0.000432886		1.75155	-0.0274114		104.898	0.772881		85.5233	0.0690197		1.79527	-0.0079357		1.78717	-0.0018528
28.1125	0.00110852		28.1285	0.000445876		1.75488	-0.0274278		105.058	0.819316		85.6689	0.0703147		1.7986	-0.0079352		1.7905	-0.0018567
28.1205	0.00110984		28.1375	0.000462422		1.75821	-0.0274335		105.218	0.862288		85.7886	0.0714445		1.80192	-0.0079366		1.79382	-0.0018567
28.1285	0.00111904		28.1455	0.000478934		1.76153	-0.0274387		105.378	0.900718		85.916	0.072862		1.80525	-0.0079337		1.79715	-0.00185
28.1375	0.0011259		28.1535	0.000489929		1.76486	-0.0274607		105.538	0.934488		86.0433	0.0729366		1.80858	-0.0079384		1.80048	-0.0018413
28.1455	0.00113851		28.1625	0.000498212		1.76818	-0.0274957		105.698	0.961478		86.1706	0.0729366		1.8119	-0.0079389		1.80381	-0.0018346
28.1535	0.00115317		28.1705	0.000501866		1.77151	-0.0275069		105.858	0.983884		86.298	0.0729366		1.81523	-0.0079379		1.80713	-0.0018317
28.1625	0.00116106		28.1785	0.000509506		1.77483	-0.027499		106.018	0.995393		86.4253	0.0753241		1.81855	-0.0079443		1.81046	-0.00183
28.1705	0.00115436		28.1875	0.000522927		1.77816	-0.0275134		106.178	1		86.5527	0.0736081		1.82188	-0.0079544		1.81379	-0.0018352
28.1785	0.00114941		28.1955	0.000530746		1.78148	-0.0275186		106.338	0.996804		86.68	0.0764432		1.8252	-0.0079637		1.81711	-0.0018468
28.1875	0.00115969		28.2035	0.000531299		1.78481	-0.027518		106.498	0.985521		86.8074	0.0765178		1.82853	-0.0079583		1.82044	-0.0018563
28.1955	0.00118512		28.2115	0.000529722		1.78814	-0.027519		106.658	0.967427		86.9347	0.0765178		1.83186	-0.0079508		1.82377	-0.0018679
28.2035	0.00120964		28.2205	0.000524523		1.79146	-0.0275241		106.818	0.941562		87.062	0.0765178		1.83518	-0.0079524		1.82709	-0.0018714
28.2115	0.00121842		28.2285	0.000515583		1.79479	-0.0275511		106.978	0.908921		87.1894	0.0765178		1.83851	-0.0079457		1.83042	-0.0018667
28.2205	0.0012219		28.2365	0.000510537		1.79811	-0.0275706		107.138	0.870439		87.3167	0.0765178		1.84184	-0.0079386		1.83375	-0.0018524
28.2285	0.00121182		28.2455	0.000516133		1.80144	-0.0275874		107.298	0.826967		87.4441	0.0769654		1.84516	-0.007935		1.83708	-0.0018547
28.2365	0.00119419		28.2535	0.000528166		1.80476	-0.0276091		107.458	0.779236		87.5629	0.078756		1.84849	-0.0079346		1.8404	-0.0018625
28.2455	0.00118083		28.2615	0.000536298		1.80809	-0.0276227		107.618	0.72875		87.6648	0.0758911		1.85181	-0.0079522		1.84373	-0.0018641
28.2535	0.00117662		28.2705	0.000535598		1.81141	-0.0276407		107.778	0.676096		87.7836	0.0765178		1.85514	-0.0079678		1.84705	-0.0018598
28.2615	0.00117424		28.2785	0.000537486		1.81474	-0.0276403		107.938	0.623886		87.911	0.0765178		1.85847	-0.0079692		1.85038	-0.0018557
28.2705	0.00117248		28.2865	0.000541081		1.81807	-0.0276329		108.098	0.569977		88.0383	0.0786068		1.86179	-0.0079789		1.85371	-0.0018477
28.2785	0.00115972		28.2955	0.00054219		1.82139	-0.0276475		108.258	0.517068		88.1608	0.0794071		1.86512	-0.0079674		1.85704	-0.0018333
28.2865	0.0011515		28.3035	0.000543147		1.82472	-0.0276468		108.418	0.465844		88.2665	0.0768535		1.86844	-0.0079681		1.86036	-0.0018299
28.2955	0.00116045		28.3115	0.000547224		1.82804	-0.0276257		108.578	0.417397		88.3461	0.0811434		1.87177	-0.0079788		1.86369	-0.0018203
28.3035	0.00117288		28.3205	0.000549666		1.83137	-0.0276296		108.738	0.371841		88.4628	0.0796513		1.8751	-0.0079812		1.86702	-0.0018131
28.3115	0.00119373		28.3285	0.000542323		1.83469	-0.0276042		108.898	0.328251		88.5911	0.0786746		1.87842	-0.0079803		1.87034	-0.0018103
28.3205	0.00122655		28.3365	0.000532704		1.83802	-0.0275901		109.058	0.288912		88.6432	0.0757717		1.88175	-0.0079911		1.87367	-0.0018035
28.3285	0.00125631		28.3455	0.000523404		1.84135	-0.0275837		109.218	0.252693		88.726	0.0807256		1.88508	-0.0079925		1.877	-0.0018003
28.3365	0.00126939		28.3535	0.000516745		1.84467	-0.0276002		109.378	0.220092		88.8448	0.0800989		1.8884	-0.0079862		1.88033	-0.0017929
28.3455	0.00127478		28.3615	0.000509763		1.848	-0.0275945		109.538	0.190599		88.9722	0.0800989		1.89173	-0.0079936		1.88365	-0.0017877
28.3535	0.0012766		28.3705	0.000503453		1.85132	-0.0275815		109.698	0.16456		89.0995	0.0803227		1.89505	-0.0079977		1.88698	-0.00177
28.3615	0.00127448		28.3785	0.000498346		1.85465	-0.0275738		109.858	0.141697		89.2268	0.0831578		1.89838	-0.0080146		1.89031	-0.0017584
28.3705	0.00126611		28.3865	0.000491302		1.85797	-0.0275904		110.018	0.121684		89.3552	0.0823371		1.90171	-0.0080274		1.89363	-0.0017565
28.3785	0.00125405		28.3955	0.00048703		1.8613	-0.0275851		110.178	0.103843		89.4072	0.078756		1.90503	-0.0080235		1.89696	-0.0017406
28.3865	0.00124673		28.4035	0.000488087		1.86462	-0.0276068		110.338	0.0888231		89.48	0.0859183		1.90836	-0.0080251		1.90029	-0.0017204
28.3955	0.00124878		28.4115	0.000493929		1.86795	-0.027599		110.498	0.0759166		89.6089	0.0868136		1.91168	-0.008035		1.90361	-0.0017209
28.4035	0.00124375		28.4205	0.000501477		1.87128	-0.0276046		110.658	0.0649872		89.7362	0.0868136		1.91501	-0.0080486		1.90694	-0.0017247
28.4115	0.00124158		28.4285	0.000504151		1.8746	-0.0276074		110.818	0.0555562		89.8742	0.0861421		1.91834	-0.0080452		1.91027	-0.0017254
28.4205	0.0012475		28.4365	0.000502639		1.87793	-0.0276008		110.978	0.04772		89.9803	0.0887161		1.92166	-0.0080557		1.91359	-0.0017255
28.4285	0.00125263		28.4455	0.000503641		1.88125	-0.0276087		111.138	0.041549		90.1289	0.0900963		1.92499	-0.0080744		1.91692	-0.0017276
28.4365	0.0012495		28.4535	0.000506872		1.88458	-0.0275942		111.298	0.0365995		90.235	0.0916879		1.92832	-0.0080877		1.92025	-0.0017212
28.4455	0.00124081		28.4615	0.0005108		1.8879	-0.0275677		111.458	0.0319686		90.3729	0.0939759		1.93164	-0.0080969		1.92358	-0.0017135
28.4535	0.00124286		28.4705	0.000518492		1.89123	-0.0275502		111.618	0.0286074		90.5088	0.0937073		1.93497	-0.0080927		1.9269	-0.0017025
28.4615	0.00125538		28.4785	0.000527162		1.89455	-0.0275545		111.778	0.0262831		90.6276	0.0959455		1.93829	-0.0080862		1.93023	-0.001692
28.4705	0.00126069		28.4865	0.000534482		1.89788	-0.0275491		111.938	0.0242203		90.7465	0.0983628		1.94162	-0.0080869		1.93356	-0.0016845
28.4785	0.00125147		28.4955	0.000538854		1.90121	-0.0275348		112.098	0.0225155		90.8738	0.101675		1.94494	-0.008095		1.93688	-0.001684
28.4865	0.00123864		28.5035	0.00054343		1.90453	-0.0275265		112.258	0.0214215		91.0172	0.104336		1.94827	-0.0080993		1.94021	-0.0016843
28.4955	0.00122704		28.5115	0.000553576		1.90786	-0.0275117		112.418	0.0206504		91.137	0.105838		1.9516	-0.0081005		1.94354	-0.0016823
28.5035	0.00121861		28.5195	0.00056682		1.91118	-0.0275235		112.578	0.0203472		91.2643	0.1083		1.95492	-0.0081016		1.94687	-0.0016899
28.5115	0.00121575		28.5285	0.000578191		1.91451	-0.0275288		112.738	0.0202088		91.3917	0.110464		1.95825	-0.0081053		1.95019	-0.0017055
28.5195	0.00122652		28.5365	0.000582838		1.91783	-0.0275517		112.898	0.0201495		91.519	0.112702		1.96158	-0.0081012		1.95352	-0.0017095
28.5285	0.00124501		28.5445	0.00058733		1.92116	-0.0275726		113.058	0.0202725		91.6506	0.116358		1.9649	-0.0081053		1.95685	-0.0017021
28.5365	0.0012526		28.5535	0.000590767		1.92449	-0.0275886		113.218	0.0204724		91.7661	0.119939		1.96823	-0.008106		1.96017	-0.0016863
28.5445	0.00124487		28.5615	0.000591454		1.92781	-0.0275737		113.378	0.0208415		91.8962	0.121241		1.97155	-0.0081156		1.9635	-0.00168
28.5535	0.00123705		28.5695	0.000592476		1.93114	-0.0275866		113.538	0.0209645		92.0369	0.124237		1.97488	-0.0081167		1.96683	-0.0016743
28.5615	0.00123237		28.5785	0.000589423		1.93446	-0.0275952		113.698	0.0212501		92.1557	0.127997		1.97821	-0.0081214		1.97015	-0.0016847
28.5695	0.00122923		28.5865	0.000580451		1.93779	-0.0276046		113.858	0.0216434		92.283	0.127848		1.98153	-0.0081197		1.97348	-0.0016937
28.5785	0.00122807		28.5945	0.000570465		1.94111	-0.0275944		114.018	0.0217642		92.418	0.131194		1.98486	-0.0081222		1.97681	-0.0017043
28.5865	0.00122774		28.6035	0.00055967		1.94444	-0.0276017		114.178	0.0211315		92.5426	0.131334		1.98819	-0.0081309		1.98013	-0.0017088
28.5945	0.00123074		28.6115	0.000548876		1.94776	-0.0275911		114.338	0.021762		92.6693	0.134264		1.99151	-0.0081332		1.98346	-0.0017149
28.6035	0.00122675		28.6195	0.000544898		1.95109	-0.0275998		114.498	0.021929		92.7924	0.136353		1.99484	-0.0081396		1.98679	-0.0017045
28.6115	0.00121665		28.6285	0.000546151		1.95442	-0.0275892		114.658	0.021382		92.9198	0.137099		1.99816	-0.0081372		1.99012	-0.0017026
28.6195	0.0012075		28.6365	0.000547443		1.95774	-0.0275849		114.818	0.0212392		93.0471	0.137621		2.00149	-0.0081514		1.99344	-0.0017032
28.6285	0.00120647		28.6445	0.000545229		1.96107	-0.0275823		114.978	0.0209689		93.1744	0.140232		2.00481	-0.0081454		1.99677	-0.001707
28.6365	0.00120892		28.6535	0.00053747		1.96439	-0.0275634		115.138	0.0205801		93.3018	0.140978		2.00814	-0.0081369		2.0001	-0.0017085
28.6445	0.00120976		28.6615	0.000525837		1.96772	-0.0275618		115.298	0.0197145		93.4291	0.140978		2.01147	-0.008134		2.00342	-0.0017166
28.6535	0.00121117		28.6695	0.000516933		1.97104	-0.0275786		115.458	0.0194048		93.5565	0.140978		2.01479	-0.0081331		2.00675	-0.0017167
28.6615	0.00121012		28.6785	0.000508539		1.97437	-0.027601		115.618	0.0187391		93.6838	0.141202		2.01812	-0.0081372		2.01008	-0.0017124
28.6695	0.00119873		28.6865	0.000503825		1.97769	-0.0275929		115.778	0.0179483		93.8111	0.143515		2.02145	-0.0081514		2.01341	-0.0017123
28.6785	0.00118039		28.6945	0.000502208		1.98102	-0.0275895		115.938	0.0174869		93.9279	0.143664		2.02477	-0.0081601		2.01673	-0.0017214
28.6865	0.00116884		28.7035	0.000493242		1.98435	-0.0275942		116.098	0.0166302		93.9915	0.139747		2.0281	-0.0081553		2.02006	-0.0017217
28.6945	0.00117016		28.7115	0.000476742		1.98767	-0.0275994		116.258	0.0155669		94.1083	0.142694		2.03142	-0.0081673		2.02339	-0.0017133
28.7035	0.00118099		28.7195	0.000473135		1.991	-0.0276148		116.418	0.0138402		94.2356	0.13971		2.03475	-0.008171		2.02671	-0.0017114
28.7115	0.00119097		28.7285	0.000476781		1.99432	-0.027624		116.578	0.0137413		94.363	0.140978		2.03808	-0.0081775		2.03004	-0.001703
28.7195	0.00120063		28.7365	0.000480115		1.99765	-0.027616		116.738	0.0133634		94.4903	0.140158		2.0414	-0.0081927		2.03337	-0.0017004
28.7285	0.00120828		28.7445	0.000488341		2.00097	-0.0275905		116.898	0.0123353		94.6176	0.137397		2.04473	-0.0082122		2.03669	-0.0016891
28.7365	0.00121254		28.7535	0.000494666		2.0043	-0.0276071		117.058	0.0112347		94.745	0.137323		2.04806	-0.0082137		2.04002	-0.0016846
28.7445	0.00122351		28.7615	0.000501887		2.00763	-0.0276097		117.218	0.0105185		94.8638	0.135875		2.05138	-0.0082226		2.04335	-0.0016916
28.7535	0.0012468		28.7695	0.000508376		2.01095	-0.0276128		117.378	0.00990121		94.9636	0.134264		2.05471	-0.0082308		2.04668	-0.0016945
28.7615	0.00126653		28.7785	0.000513059		2.01428	-0.0276197		117.538	0.00913231		95.0952	0.13348		2.05803	-0.0082385		2.05	-0.0017021
28.7695	0.00127777		28.7865	0.000525323		2.0176	-0.0276207		117.698	0.00848204		95.2119	0.131578		2.06136	-0.0082384		2.05333	-0.0017102
28.7785	0.00127687		28.7945	0.000536809		2.02093	-0.0276331		117.858	0.00795919		95.3286	0.131242		2.06468	-0.0082399		2.05666	-0.0017152
28.7865	0.00126664		28.8035	0.000531596		2.02425	-0.0276501		118.018	0.00722325		95.4714	0.128404		2.06801	-0.0082332		2.05998	-0.0016988
28.7945	0.00125884		28.8115	0.000524477		2.02758	-0.0276635		118.178	0.00661692		95.5864	0.127613		2.07134	-0.0082418		2.06331	-0.001696
28.8035	0.00125518		28.8195	0.000522466		2.03091	-0.027664		118.338	0.00598862		95.7261	0.124823		2.07466	-0.0082606		2.06664	-0.0016923
28.8115	0.00125684		28.8275	0.00052115		2.03423	-0.0276723		118.498	0.00523729		95.841	0.124032		2.07799	-0.008271		2.06996	-0.0016963
28.8195	0.00126322		28.8365	0.000520699		2.03756	-0.0276871		118.658	0.00458922		95.9866	0.122737		2.08132	-0.0082843		2.07329	-0.001696
28.8275	0.00126519		28.8445	0.000512844		2.04088	-0.027699		118.818	0.00424871		96.0927	0.120499		2.08464	-0.0083006		2.07662	-0.0016969
28.8365	0.00126347		28.8525	0.000501675		2.04421	-0.0277183		118.978	0.00371488		96.2391	0.117791		2.08797	-0.0083169		2.07994	-0.0016913
28.8445	0.00126593		28.8615	0.000492463		2.04753	-0.027735		119.138	0.00329747		96.3656	0.116358		2.09129	-0.0083264		2.08327	-0.0016839
28.8525	0.00126269		28.8695	0.000484567		2.05086	-0.0277551		119.298	0.00301847		96.4805	0.113184		2.09462	-0.0083372		2.0866	-0.0016854
28.8615	0.00126051		28.8775	0.000482941		2.05418	-0.0277727		119.458	0.00269554		96.5963	0.110254		2.09795	-0.0083507		2.08993	-0.0016833
28.8695	0.00125575		28.8865	0.000484968		2.05751	-0.027773		119.618	0.00217708		96.7188	0.110539		2.10127	-0.0083617		2.09325	-0.0016947
28.8775	0.00124811		28.8945	0.000483985		2.06083	-0.027783		119.778	0.0020233		96.8413	0.109277		2.1046	-0.0083698		2.09658	-0.0017073
28.8865	0.00124063		28.9025	0.000478816		2.06416	-0.0277994		119.938	0.00137084		96.9571	0.106591		2.10792	-0.0083782		2.09991	-0.0017146
28.8945	0.00123388		28.9115	0.000473685		2.06749	-0.0278221		120.098	0.00115554		97.0711	0.105436		2.11125	-0.0083886		2.10323	-0.0017239
28.9025	0.00122719		28.9195	0.000468837		2.07081	-0.0278318		120.258	0.00050088		97.1786	0.102929		2.11458	-0.0083971		2.10656	-0.0017355
28.9115	0.00121521		28.9275	0.000471775		2.07414	-0.027822		120.418	0.00067663		97.2833	0.100691		2.1179	-0.0084303		2.10989	-0.0017353
28.9195	0.00119936		28.9365	0.000484221		2.07746	-0.0277979		120.578	0.00053603		97.4192	0.101138		2.12123	-0.0084422		2.11321	-0.0017458
28.9275	0.00118862		28.9445	0.000496295		2.08079	-0.0278038		120.738	0.0004196		97.5465	0.101138		2.12456	-0.0084461		2.11654	-0.0017434
28.9365	0.00118924		28.9525	0.000506636		2.08411	-0.0278142		120.898	-0.0002109		97.6654	0.0984523		2.12788	-0.0084502		2.11987	-0.0017501
28.9445	0.0011947		28.9615	0.000517916		2.08744	-0.0278028		121.058	-0.0004921		97.7747	0.0944235		2.13121	-0.0084648		2.1232	-0.001754
28.9525	0.00120359		28.9695	0.000530955		2.09077	-0.027802		121.218	-0.0003273		97.8903	0.0934387		2.13453	-0.0084785		2.12652	-0.0017535
28.9615	0.00121269		28.9775	0.000539719		2.09409	-0.0278272		121.378	-0.0010655		98.0049	0.0940654		2.13786	-0.0084877		2.12985	-0.0017654
28.9695	0.00121634		28.9865	0.00054857		2.09742	-0.0278187		121.538	-0.000837		98.1068	0.0871717		2.14119	-0.0084957		2.13318	-0.00177
28.9775	0.00121077		28.9945	0.000554237		2.10074	-0.027824		121.698	-0.000949		98.2257	0.089201		2.14451	-0.0085126		2.1365	-0.0017555
28.9865	0.00120856		29.0025	0.000560485		2.10407	-0.027818		121.858	-0.0014653		98.3445	0.0876193		2.14784	-0.0085322		2.13983	-0.0017459
28.9945	0.00121938		29.0115	0.000566261		2.10739	-0.0278131		122.018	-0.001685		98.4888	0.0873508		2.15117	-0.0085548		2.14316	-0.0017443
29.0025	0.00123162		29.0195	0.000562041		2.11072	-0.0277995		122.178	-0.0017421		98.6077	0.0868136		2.15449	-0.0085721		2.14649	-0.0017477
29.0115	0.00123528		29.0275	0.000551934		2.11404	-0.0277943		122.338	-0.0016498		98.7456	0.0845256		2.15782	-0.0085772		2.14981	-0.0017557
29.0195	0.00123756		29.0365	0.000542497		2.11737	-0.0277858		122.498	-0.0017619		98.8624	0.0803227		2.16114	-0.0085813		2.15314	-0.0017674
29.0275	0.00124056		29.0445	0.00053423		2.1207	-0.0277785		122.658	-0.0016564		98.9897	0.0800989		2.16447	-0.0085987		2.15647	-0.0017696
29.0365	0.00123785		29.0525	0.000523473		2.12402	-0.0277862		122.818	-0.0022737		99.1171	0.0797259		2.16779	-0.0086008		2.15979	-0.0017634
29.0445	0.00123224		29.0615	0.00051506		2.12735	-0.0277738		122.978	-0.0021375		99.2444	0.0780845		2.17112	-0.0086122		2.16312	-0.0017622
29.0525	0.00123232		29.0695	0.000510126		2.13067	-0.0277846		123.138	-0.0022693		99.3611	0.0790917		2.17445	-0.0086343		2.16645	-0.0017751
29.0615	0.00123908		29.0775	0.000510862		2.134	-0.027797		123.298	-0.0026494		99.4248	0.074951		2.17777	-0.0086455		2.16977	-0.0017896
29.0695	0.00123593		29.0865	0.000512587		2.13732	-0.0277997		123.458	-0.0009161		99.5415	0.0765178		2.1811	-0.0086598		2.1731	-0.0018033
29.0775	0.00122441		29.0945	0.000512475		2.14065	-0.0278215		123.618	-0.000714		99.6689	0.0765178		2.18443	-0.0086719		2.17643	-0.0018081
29.0865	0.00122058		29.1025	0.000506917		2.14398	-0.0278292		123.778	-0.0007843		99.7962	0.0765178		2.18775	-0.0086867		2.17976	-0.0018087
29.0945	0.00122234		29.1115	0.000502522		2.1473	-0.0278401		123.938	-0.0012456		99.9236	0.0765178		2.19108	-0.0086959		2.18308	-0.0018032
29.1025	0.00122228		29.1195	0.000506418		2.15063	-0.0278519		124.098	-0.0011951		100.051	0.0765178		2.1944	-0.0087036		2.18641	-0.0018052
29.1115	0.00122578		29.1275	0.000507709		2.15395	-0.0278776		124.258	-0.0008985		100.178	0.0774877		2.19773	-0.0087096		2.18974	-0.0018088
29.1195	0.00123872		29.1355	0.000502051		2.15728	-0.0278942		124.418	0.00321619		100.306	0.0800989		2.20106	-0.0087011		2.19306	-0.0018222
29.1275	0.00124483		29.1445	0.000497899		2.1606	-0.0279208		124.578	0.00498246		100.433	0.0800989		2.20438	-0.0087204		2.19639	-0.0018222
29.1355	0.0012427		29.1525	0.000496237		2.16393	-0.0279377		124.738	0.00462437		100.552	0.0836801		2.20771	-0.0087299		2.19972	-0.0018253
29.1445	0.00124261		29.1605	0.000493142		2.16725	-0.0279488		124.898	0.00463536		100.688	0.0866644		2.21103	-0.0087402		2.20304	-0.0018292
29.1525	0.00124696		29.1695	0.000489584		2.17058	-0.0279662		125.058	0.0044684		100.82	0.0903947		2.21436	-0.0087458		2.20637	-0.0018375
29.1605	0.00124359		29.1775	0.00048991		2.1739	-0.0279611		125.218	0.00450354		100.942	0.0953188		2.21769	-0.0087614		2.2097	-0.0018429
29.1695	0.00123526		29.1855	0.000497758		2.17723	-0.0279567		125.378	0.00458483		101.07	0.0994222		2.22101	-0.0087718		2.21303	-0.0018485
29.1775	0.00123558		29.1945	0.000508386		2.18056	-0.0279761		125.538	0.00436954		101.197	0.106435		2.22434	-0.0087843		2.21635	-0.0018554
29.1855	0.00123609		29.2025	0.000510587		2.18388	-0.0279861		125.698	0.00442006		101.324	0.113523		2.22767	-0.0087984		2.21968	-0.0018846
29.1945	0.00122391		29.2105	0.000512416		2.18721	-0.0279896		125.858	0.00440688		101.452	0.123073		2.23099	-0.0088108		2.22301	-0.0018984
29.2025	0.00120611		29.2195	0.00052239		2.19053	-0.0279736		126.018	0.00435636		101.574	0.132066		2.23432	-0.0088163		2.22633	-0.0019239
29.2105	0.00119929		29.2275	0.000535145		2.19386	-0.0279718		126.178	0.00451453		101.682	0.143416		2.23764	-0.0088232		2.22966	-0.0019376
29.2195	0.00120713		29.2355	0.000544402		2.19719	-0.0279895		126.338	0.00430802		101.778	0.154676		2.24097	-0.0088368		2.23299	-0.0019418
29.2275	0.00121939		29.2445	0.000551276		2.20051	-0.0279858		126.498	0.00468149		101.902	0.16682		2.2443	-0.0088474		2.23631	-0.0019442
29.2355	0.00121889		29.2525	0.0005592		2.20384	-0.0279912		126.658	0.00456945		101.844	0.157541		2.24762	-0.0088538		2.23964	-0.0019472
29.2445	0.00121806		29.2605	0.000565023		2.20716	-0.0280151		126.818	0.00443105		102.028	0.179923		2.25095	-0.0088683		2.24297	-0.0019714
29.2525	0.00122709		29.2695	0.000565419		2.21049	-0.0280185		126.978	0.00450574		102.003	0.168509		2.25427	-0.0088785		2.24629	-0.0019885
29.2605	0.00122997		29.2775	0.000560856		2.21381	-0.0280166		127.138	0.00475838		102.136	0.190341		2.2576	-0.0088833		2.24962	-0.0019989
29.2695	0.00123031		29.2855	0.000560115		2.21714	-0.0280163		127.298	0.00482209		102.224	0.202794		2.26093	-0.0088889		2.25295	-0.0019981
29.2775	0.00123972		29.2945	0.000562008		2.22046	-0.0280147		127.458	0.00473202		102.205	0.191562		2.26425	-0.0088964		2.25628	-0.0020019
29.2855	0.00125564		29.3025	0.00056533		2.22379	-0.0279984		127.618	0.00466172		102.309	0.21672		2.26758	-0.0089071		2.2596	-0.0020147
29.2945	0.00126372		29.3105	0.000566425		2.22711	-0.0280046		127.778	0.00489019		102.301	0.203649		2.2709	-0.0089141		2.26293	-0.0020277
29.3025	0.00125262		29.3195	0.000562339		2.23044	-0.0279851		127.938	0.00489678		102.394	0.229612		2.27423	-0.0089195		2.26626	-0.0020426
29.3105	0.00123535		29.3275	0.000557044		2.23377	-0.0279646		128.098	0.00490117		102.375	0.217526		2.27756	-0.0089324		2.26958	-0.0020519
29.3195	0.00123443		29.3355	0.000546199		2.23709	-0.0279399		128.258	0.00513843		102.46	0.241897		2.28088	-0.0089439		2.27291	-0.0020575
29.3275	0.00124122		29.3445	0.000535879		2.24042	-0.0279559		128.418	0.0054416		102.46	0.229164		2.28421	-0.0089577		2.27624	-0.0020536
29.3355	0.00123747		29.3525	0.000535045		2.24374	-0.027959		128.578	0.00542183		102.543	0.252263		2.28754	-0.0089647		2.27956	-0.0020643
29.3445	0.00123276		29.3605	0.000538233		2.24707	-0.0279328		128.738	0.00580408		102.587	0.263633		2.29086	-0.0089747		2.28289	-0.0020902
29.3525	0.00123232		29.3695	0.000535781		2.25039	-0.0279304		128.898	0.0059996		102.661	0.27281		2.29419	-0.0089819		2.28622	-0.0021097
29.3605	0.00122891		29.3775	0.000528706		2.25372	-0.0279089		129.058	0.00596445		102.708	0.285312		2.29751	-0.008991		2.28954	-0.002122
29.3695	0.00122069		29.3855	0.000518534		2.25705	-0.0279279		129.218	0.00651366		102.757	0.295863		2.30084	-0.0089924		2.29287	-0.0021464
29.3775	0.00122177		29.3945	0.000510327		2.26037	-0.0279228		129.378	0.00679925		102.815	0.306159		2.30417	-0.0090019		2.2962	-0.0021533
29.3855	0.00123399		29.4025	0.000508803		2.2637	-0.0279186		129.538	0.00695523		102.879	0.316902		2.30749	-0.0090166		2.29953	-0.0021506
29.3945	0.00124455		29.4105	0.00051146		2.26702	-0.0279127		129.698	0.00717272		102.927	0.328205		2.31082	-0.0090257		2.30285	-0.0021483
29.4025	0.00124942		29.4195	0.000519787		2.27035	-0.0279345		129.858	0.00803608		102.99	0.339384		2.31414	-0.0090307		2.30618	-0.0021614
29.4105	0.00125166		29.4275	0.000526614		2.27367	-0.0279587		130.018	0.00839417		103.037	0.354684		2.31747	-0.0090432		2.30951	-0.0021723
29.4195	0.00125862		29.4355	0.000528012		2.277	-0.0279892		130.178	0.00860946		103.118	0.371415		2.3208	-0.0090536		2.31283	-0.0021801
29.4275	0.00126693		29.4435	0.000529792		2.28032	-0.0279983		130.338	0.0086512		103.054	0.34197		2.32412	-0.0090514		2.31616	-0.0021858
29.4355	0.00126901		29.4525	0.00053447		2.28365	-0.0280063		130.498	0.00920041		103.16	0.383601		2.32745	-0.0090501		2.31949	-0.0021895
29.4435	0.00126862		29.4605	0.000541999		2.28698	-0.0280012		130.658	0.00974962		103.126	0.360413		2.33078	-0.0090545		2.32281	-0.0022005
29.4525	0.00126881		29.4685	0.00054679		2.2903	-0.0279905		130.818	0.0100901		103.221	0.396285		2.3341	-0.0090525		2.32614	-0.002211
29.4605	0.00126768		29.4775	0.000545927		2.29363	-0.0280012		130.978	0.0103933		103.287	0.407525		2.33743	-0.0090635		2.32947	-0.0022234
29.4685	0.00126919		29.4855	0.000545224		2.29695	-0.0280304		131.138	0.0104548		103.224	0.382258		2.34075	-0.0090743		2.3328	-0.0022369
29.4775	0.00127487		29.4935	0.000545741		2.30028	-0.0280329		131.298	0.0109491		103.306	0.418837		2.34408	-0.0090833		2.33612	-0.0022427
29.4855	0.00128557		29.5025	0.000546162		2.3036	-0.0280438		131.458	0.0110941		103.351	0.429261		2.34741	-0.0090912		2.33945	-0.0022562
29.4935	0.00129758		29.5105	0.00054605		2.30693	-0.0280656		131.618	0.0114214		103.41	0.440676		2.35073	-0.0090945		2.34278	-0.0022585
29.5025	0.00130213		29.5185	0.000543043		2.31026	-0.0280761		131.778	0.0111908		103.433	0.452347		2.35406	-0.0091018		2.3461	-0.0022654
29.5105	0.00130203		29.5275	0.000539137		2.31358	-0.0280963		131.938	0.0114236		103.481	0.463232		2.35738	-0.0091142		2.34943	-0.0022747
29.5185	0.00130788		29.5355	0.000536174		2.31691	-0.0281271		132.098	0.0114829		103.521	0.476599		2.36071	-0.0091202		2.35276	-0.0022732
29.5275	0.00131498		29.5435	0.000535155		2.32023	-0.028153		132.258	0.0116279		103.585	0.487902		2.36404	-0.0091262		2.35609	-0.0022855
29.5355	0.00131838		29.5525	0.000541266		2.32356	-0.0281526		132.418	0.0116916		103.542	0.461044		2.36736	-0.009131		2.35941	-0.0023124
29.5435	0.00131752		29.5605	0.000549397		2.32688	-0.0281671		132.578	0.0113929		103.625	0.50362		2.37069	-0.009128		2.36274	-0.0023151
29.5525	0.0013124		29.5685	0.000552963		2.33021	-0.0282036		132.738	0.0116433		103.585	0.476264		2.37401	-0.009137		2.36607	-0.0023065
29.5605	0.00131327		29.5775	0.000553079		2.33353	-0.0282476		132.898	0.0113841		103.685	0.515992		2.37734	-0.0091495		2.36939	-0.0023119
29.5685	0.00131285		29.5855	0.000552264		2.33686	-0.0282856		133.058	0.0114566		103.648	0.492379		2.38067	-0.0091588		2.37272	-0.0023244
29.5775	0.00130066		29.5935	0.000553393		2.34018	-0.0282977		133.218	0.0114654		103.728	0.528526		2.38399	-0.0091682		2.37605	-0.0023372
29.5855	0.00128666		29.6025	0.00055786		2.34351	-0.028326		133.378	0.0114895		103.751	0.54098		2.38732	-0.0091693		2.37937	-0.002348
29.5935	0.0012746		29.6105	0.000566811		2.34684	-0.0283474		133.538	0.011885		103.813	0.551692		2.39065	-0.0091663		2.3827	-0.0023612
29.6025	0.00126235		29.6185	0.000575278		2.35016	-0.0283745		133.698	0.0119948		103.836	0.563106		2.39397	-0.0091714		2.38603	-0.0023704
29.6105	0.00125354		29.6275	0.000574915		2.35349	-0.028372		133.858	0.011729		103.879	0.576237		2.3973	-0.0091782		2.38936	-0.0023711
29.6185	0.00125107		29.6355	0.000569237		2.35681	-0.0283694		134.018	0.0123815		103.94	0.589294		2.40062	-0.0091861		2.39268	-0.0023688
29.6275	0.0012543		29.6435	0.000570039		2.36014	-0.028373		134.178	0.0123111		103.903	0.564002		2.40395	-0.0091941		2.39601	-0.0023736
29.6355	0.00125903		29.6525	0.000572793		2.36346	-0.0283801		134.338	0.0128823		103.988	0.602798		2.40727	-0.0092069		2.39934	-0.0023909
29.6435	0.00125461		29.6605	0.000570024		2.36679	-0.0284046		134.498	0.01299		103.945	0.57385		2.4106	-0.0092254		2.40266	-0.0023954
29.6525	0.00124404		29.6685	0.000566746		2.37012	-0.0284385		134.658	0.0136358		104.028	0.617831		2.41393	-0.0092336		2.40599	-0.0024049
29.6605	0.00124364		29.6775	0.00056485		2.37344	-0.0284551		134.818	0.0142883		104.067	0.631708		2.41725	-0.0092466		2.40932	-0.0024013
29.6685	0.00125192		29.6855	0.000565606		2.37677	-0.0284734		134.978	0.0149144		104.009	0.59086		2.42058	-0.0092554		2.41264	-0.002406
29.6775	0.00125786		29.6935	0.000564935		2.38009	-0.0284699		135.138	0.0157339		104.052	0.606976		2.42391	-0.0092561		2.41597	-0.0024161
29.6855	0.00125354		29.7025	0.000550072		2.38342	-0.0284789		135.298	0.017052		104.127	0.643427		2.42723	-0.0092628		2.4193	-0.0024319
29.6935	0.00124625		29.7105	0.000531191		2.38674	-0.0284812		135.458	0.0185524		104.155	0.655193		2.43056	-0.0092691		2.42263	-0.0024357
29.7025	0.00124081		29.7185	0.000525687		2.39007	-0.0284749		135.618	0.0202154		104.094	0.6213		2.43388	-0.0092789		2.42595	-0.0024384
29.7105	0.00123289		29.7275	0.000522362		2.39339	-0.0284625		135.778	0.021773		104.194	0.669825		2.43721	-0.0092817		2.42928	-0.0024404
29.7185	0.00122179		29.7355	0.000521215		2.39672	-0.0284844		135.938	0.0236052		104.258	0.682292		2.44054	-0.0092822		2.43261	-0.0024516
29.7275	0.00121434		29.7435	0.000526827		2.40005	-0.0284758		136.098	0.0260129		104.28	0.695385		2.44386	-0.0092902		2.43593	-0.002469
29.7355	0.00121552		29.7515	0.000530409		2.40337	-0.0284705		136.258	0.0287897		104.232	0.657112		2.44719	-0.0093003		2.43926	-0.0024803
29.7435	0.00121463		29.7605	0.000527996		2.4067	-0.0284784		136.418	0.031281		104.343	0.709608		2.45052	-0.0093056		2.44259	-0.002473
29.7515	0.00120656		29.7685	0.00051857		2.41002	-0.0284784		136.578	0.0342599		104.407	0.723475		2.45384	-0.0093143		2.44591	-0.0024897
29.7605	0.0011995		29.7765	0.000503734		2.41335	-0.0284939		136.738	0.0369752		104.349	0.687104		2.45717	-0.0093241		2.44924	-0.0024992
29.7685	0.00120132		29.7855	0.000499647		2.41667	-0.0284855		136.898	0.0401233		104.431	0.735002		2.46049	-0.0093321		2.45257	-0.0025038
29.7765	0.00120279		29.7935	0.000510594		2.42	-0.0284771		137.058	0.0430429		104.474	0.747735		2.46382	-0.0093353		2.45589	-0.0025075
29.7855	0.00120093		29.8015	0.0005151		2.42333	-0.0284839		137.218	0.0459362		104.534	0.760629		2.46714	-0.0093468		2.45922	-0.0025046
29.7935	0.00120891		29.8105	0.000514724		2.42665	-0.0284765		137.378	0.0489327		104.558	0.772092		2.47047	-0.0093606		2.46255	-0.0025173
29.8015	0.0012205		29.8185	0.000514296		2.42998	-0.0284829		137.538	0.0518193		104.601	0.786123		2.4738	-0.0093762		2.46588	-0.0025272
29.8105	0.00121965		29.8265	0.000513789		2.4333	-0.0284887		137.698	0.0545566		104.682	0.801985		2.47712	-0.0093837		2.4692	-0.0025306
29.8185	0.00121806		29.8355	0.000514656		2.43663	-0.0284888		137.858	0.0566085		104.625	0.773499		2.48045	-0.0093849		2.47253	-0.002534
29.8265	0.00123031		29.8435	0.000512245		2.43995	-0.0285004		138.018	0.0586757		104.728	0.817965		2.48378	-0.0093891		2.47586	-0.0025479
29.8355	0.00124269		29.8515	0.000514082		2.44328	-0.0285133		138.178	0.0604749		104.678	0.790062		2.4871	-0.0093922		2.47918	-0.0025663
29.8435	0.00124755		29.8605	0.000527536		2.4466	-0.0285114		138.338	0.0616173		104.792	0.831394		2.49043	-0.0094001		2.48251	-0.0025771
29.8515	0.00125699		29.8685	0.000544401		2.44993	-0.0285023		138.498	0.0622412		104.752	0.803043		2.49375	-0.0094104		2.48584	-0.0025966
29.8605	0.00127434		29.8765	0.00055274		2.45325	-0.0285056		138.658	0.0627926		104.858	0.84353		2.49708	-0.0094164		2.48916	-0.0026082
29.8685	0.0012844		29.8855	0.000549275		2.45658	-0.0285157		138.818	0.0627421		104.794	0.817368		2.50041	-0.0094193		2.49249	-0.0026238
29.8765	0.00127996		29.8935	0.00053714		2.45991	-0.0285045		138.978	0.062228		104.876	0.854714		2.50373	-0.0094176		2.49582	-0.00262
29.8855	0.00127559		29.9015	0.000535133		2.46323	-0.0285022		139.138	0.0616766		104.926	0.867773		2.50706	-0.0094208		2.49915	-0.0026157
29.8935	0.00127993		29.9105	0.000543867		2.46656	-0.0285055		139.298	0.0609604		105.007	0.882923		2.51038	-0.0094211		2.50247	-0.0026086
29.9015	0.00127621		29.9185	0.00055076		2.46988	-0.0285224		139.458	0.0586955		104.943	0.85497		2.51371	-0.0094159		2.5058	-0.0026157
29.9105	0.0012653		29.9265	0.000559939		2.47321	-0.0285454		139.618	0.0573005		105.051	0.895457		2.51704	-0.0094212		2.50913	-0.0026232
29.9185	0.00126849		29.9355	0.000562154		2.47653	-0.0285703		139.778	0.0552047		104.985	0.872876		2.52036	-0.0094303		2.51245	-0.0026315
29.9265	0.00127948		29.9435	0.000552287		2.47986	-0.0285759		139.938	0.0530386		105.149	0.909583		2.52369	-0.0094423		2.51578	-0.0026262
29.9355	0.00128126		29.9515	0.000541432		2.48319	-0.0285945		140.098	0.0508351		105.113	0.893467		2.52702	-0.0094431		2.51911	-0.0026251
29.9435	0.00127249		29.9605	0.000535681		2.48651	-0.028604		140.258	0.0484691		105.198	0.922788		2.53034	-0.0094415		2.52244	-0.0026316
29.9515	0.00126574		29.9685	0.000540479		2.48984	-0.0285922		140.418	0.0461668		105.28	0.93286		2.53367	-0.0094489		2.52576	-0.0026475
29.9605	0.00126845		29.9765	0.000550245		2.49316	-0.0285867		140.578	0.0433966		105.325	0.944275		2.53699	-0.0094604		2.52909	-0.0026476
29.9685	0.00127405		29.9855	0.000544547		2.49649	-0.0285822		140.738	0.0405319		105.408	0.956496		2.54032	-0.0094627		2.53242	-0.0026587
29.9765	0.00127746		29.9935	0.000531882		2.49981	-0.0285749		140.898	0.0382823		105.531	0.966555		2.54365	-0.0094662		2.53574	-0.0026591
29.9855	0.00128371		30.0015	0.000527428		2.50314	-0.0285829		141.058	0.0360701		105.484	0.955242		2.54697	-0.0094763		2.53907	-0.0026582
29.9935	0.00128851		30.0105	0.000521615		2.50646	-0.0285825		141.218	0.0335305		105.601	0.980509		2.5503	-0.0094725		2.5424	-0.0026732
30.0015	0.00128344		30.0185	0.000517127		2.50979	-0.0285862		141.378	0.0314238		105.601	0.966881		2.55362	-0.0094719		2.54572	-0.002678
30.0105	0.00127714		30.0265	0.000518658		2.51312	-0.0285815		141.538	0.0291984		105.718	0.989636		2.55695	-0.0094724		2.54905	-0.0026814
30.0185	0.00127648		30.0345	0.000521137		2.51644	-0.0285899		141.698	0.0266148		105.84	0.995774		2.56028	-0.009474		2.55238	-0.0026849
30.0265	0.00128269		30.0435	0.000522371		2.51977	-0.0286124		141.858	0.0246772		105.972	1.00001		2.5636	-0.0094814		2.55571	-0.0026966
30.0345	0.00129321		30.0515	0.000520576		2.52309	-0.0286243		142.018	0.0227747		106.11	0.997719		2.56693	-0.0094744		2.55903	-0.0027003
30.0435	0.00129916		30.0595	0.000520675		2.52642	-0.0286212		142.178	0.0208635		106.216	0.996127		2.57025	-0.0094676		2.56236	-0.0026976
30.0515	0.00129736		30.0685	0.000528014		2.52974	-0.028648		142.338	0.019407		106.301	0.990059		2.57358	-0.0094712		2.56569	-0.0027
30.0595	0.00129463		30.0765	0.000538438		2.53307	-0.028664		142.498	0.0175902		106.365	0.979316		2.57691	-0.0094767		2.56901	-0.0027168
30.0685	0.00129577		30.0845	0.000544758		2.5364	-0.0286556		142.658	0.016338		106.365	0.992844		2.58023	-0.009482		2.57234	-0.0027212
30.0765	0.00129782		30.0935	0.000553268		2.53972	-0.0286587		142.818	0.0148903		106.482	0.97852		2.58356	-0.0094823		2.57567	-0.0027127
30.0845	0.0012977		30.1015	0.000568364		2.54305	-0.0286667		142.978	0.0134469		106.471	0.966433		2.58689	-0.0094856		2.57899	-0.0027348
30.0935	0.00129488		30.1095	0.000583269		2.54637	-0.0286723		143.138	0.0124715		106.529	0.957417		2.59021	-0.0094909		2.58232	-0.0027538
30.1015	0.00128535		30.1185	0.000588143		2.5497	-0.0286793		143.298	0.0114917		106.63	0.950676		2.59354	-0.0095014		2.58565	-0.0027795
30.1095	0.00127399		30.1265	0.000586311		2.55302	-0.028669		143.458	0.0114807		106.704	0.938331		2.59686	-0.0095147		2.58898	-0.002786
30.1185	0.00126955		30.1345	0.000584369		2.55635	-0.02867		143.618	0.0105932		106.768	0.926693		2.60019	-0.0095173		2.5923	-0.0027987
30.1265	0.00127471		30.1435	0.000582658		2.55967	-0.028671		143.778	0.0100792		106.768	0.937337		2.60352	-0.0095209		2.59563	-0.0028118
30.1345	0.00129216		30.1515	0.000579384		2.563	-0.0286708		143.938	0.00992318		106.853	0.914656		2.60684	-0.0095212		2.59896	-0.0028277
30.1435	0.00130685		30.1595	0.000568861		2.56632	-0.0287089		144.098	0.00963539		106.832	0.924803		2.61017	-0.0095199		2.60228	-0.0028441
30.1515	0.00130844		30.1685	0.000552332		2.56965	-0.0287292		144.258	0.00946843		106.896	0.901301		2.61349	-0.0095239		2.60561	-0.0028557
30.1595	0.00130011		30.1765	0.000540405		2.57298	-0.0287448		144.418	0.00933881		106.975	0.888208		2.61682	-0.0095242		2.60894	-0.0028646
30.1685	0.00128928		30.1845	0.000533826		2.5763	-0.0287634		144.578	0.00974084		106.959	0.897944		2.62015	-0.0095226		2.61226	-0.0028822
30.1765	0.00129028		30.1935	0.000522593		2.57963	-0.0287526		144.738	0.00971008		107.017	0.877224		2.62347	-0.0095278		2.61559	-0.0028822
30.1845	0.00130486		30.2015	0.000512431		2.58295	-0.0287451		144.898	0.0101297		107.071	0.865937		2.6268	-0.0095308		2.61892	-0.0028883
30.1935	0.00132561		30.2095	0.000507496		2.58628	-0.0287379		145.058	0.0106701		107.097	0.855119		2.63013	-0.0095331		2.62224	-0.0028998
30.2015	0.00133748		30.2185	0.000503498		2.58961	-0.0287464		145.218	0.010859		107.16	0.844625		2.63345	-0.0095324		2.62557	-0.0028985
30.2095	0.00132497		30.2265	0.000503882		2.59293	-0.0287664		145.378	0.0115686		107.177	0.832716		2.63678	-0.0095276		2.6289	-0.0028935
30.2185	0.00129947		30.2345	0.000506967		2.59626	-0.0287733		145.538	0.0114829		107.224	0.822404		2.6401	-0.0095256		2.63223	-0.0029071
30.2265	0.00128643		30.2435	0.000514249		2.59958	-0.0287636		145.698	0.0119662		107.289	0.809907		2.64343	-0.0095192		2.63555	-0.0029093
30.2345	0.00128289		30.2515	0.000527752		2.60291	-0.0287519		145.858	0.0121947		107.256	0.835274		2.64676	-0.0095195		2.63888	-0.0029249
30.2435	0.00128093		30.2595	0.000534506		2.60623	-0.0287467		146.018	0.0124474		107.333	0.794538		2.65008	-0.0095356		2.64221	-0.0029307
30.2515	0.00128319		30.2685	0.000528955		2.60956	-0.0287462		146.178	0.0123946		107.309	0.820054		2.65341	-0.00955		2.64553	-0.0029396
30.2595	0.00127942		30.2765	0.000520989		2.61288	-0.0287351		146.338	0.0121354		107.384	0.802148		2.65673	-0.0095511		2.64886	-0.0029463
30.2685	0.0012736		30.2845	0.000519934		2.61621	-0.0287213		146.498	0.0120256		107.41	0.781358		2.66006	-0.0095454		2.65219	-0.0029436
30.2765	0.0012664		30.2935	0.000522901		2.61953	-0.0287273		146.658	0.0117597		107.444	0.769662		2.66339	-0.0095468		2.65551	-0.0029629
30.2845	0.00125635		30.3015	0.000527494		2.62286	-0.0287323		146.818	0.0111117		107.483	0.756668		2.66671	-0.009553		2.65884	-0.0029875
30.2935	0.00125633		30.3095	0.000529028		2.62619	-0.0287492		146.978	0.0107075		107.548	0.743731		2.67004	-0.0095564		2.66217	-0.002981
30.3015	0.00125567		30.3185	0.000526314		2.62951	-0.028767		147.138	0.0100001		107.572	0.732188		2.67336	-0.0095577		2.6655	-0.0029845
30.3095	0.00124675		30.3265	0.000520426		2.63284	-0.0287695		147.298	0.00960024		107.615	0.720279		2.67669	-0.0095565		2.66882	-0.0029824
30.3185	0.00124233		30.3345	0.000520716		2.63616	-0.0287928		147.458	0.00909936		107.675	0.708255		2.68002	-0.0095552		2.67215	-0.0029887
30.3265	0.00124847		30.3425	0.000530801		2.63949	-0.0287992		147.618	0.00807123		107.699	0.696376		2.68334	-0.0095537		2.67548	-0.0029876
30.3345	0.00125836		30.3515	0.000542668		2.64281	-0.0288015		147.778	0.00723862		107.742	0.683871		2.68667	-0.0095538		2.6788	-0.0029886
30.3425	0.00126362		30.3595	0.000557083		2.64614	-0.0288045		147.938	0.00673994		107.793	0.671053		2.69	-0.0095581		2.68213	-0.0029962
30.3515	0.00125936		30.3675	0.000572785		2.64947	-0.0287788		148.098	0.00649829		107.845	0.65817		2.69332	-0.0095671		2.68546	-0.0029935
30.3595	0.001257		30.3765	0.000585873		2.65279	-0.0287633		148.258	0.00580188		107.808	0.684866		2.69665	-0.0095744		2.68879	-0.0029982
30.3675	0.00126484		30.3845	0.000595535		2.65612	-0.0287665		148.418	0.00545039		107.888	0.641668		2.69997	-0.0095795		2.69211	-0.0030033
30.3765	0.00127163		30.3925	0.000602732		2.65944	-0.0287677		148.578	0.00480671		107.926	0.627269		2.7033	-0.0095836		2.69544	-0.0030163
30.3845	0.00127802		30.4015	0.000609945		2.66277	-0.028777		148.738	0.00429924		107.914	0.652635		2.70663	-0.0095825		2.69877	-0.0030334
30.3925	0.00127947		30.4095	0.000608716		2.66609	-0.0287881		148.898	0.00410372		107.972	0.613511		2.70995	-0.00958		2.70209	-0.0030446
30.4015	0.00127397		30.4175	0.000592237		2.66942	-0.0288016		149.058	0.00361602		107.957	0.638311		2.71328	-0.0095794		2.70542	-0.0030583
30.4095	0.00126881		30.4265	0.000575545		2.67274	-0.028802		149.218	0.0033458		108.036	0.602051		2.7166	-0.0095875		2.70875	-0.0030672
30.4175	0.00126326		30.4345	0.000566328		2.67607	-0.0287895		149.378	0.00323376		108.058	0.587839		2.71993	-0.009599		2.71207	-0.0030885
30.4265	0.00126065		30.4425	0.000557314		2.6794	-0.0287991		149.538	0.00257691		108.117	0.575243		2.72326	-0.0096075		2.7154	-0.0030939
30.4345	0.00126486		30.4515	0.000545978		2.68272	-0.0288083		149.698	0.00221003		108.169	0.562311		2.72658	-0.0096198		2.71873	-0.0031128
30.4425	0.00126694		30.4595	0.000535341		2.68605	-0.0288221		149.858	0.00236161		108.187	0.549549		2.72991	-0.0096257		2.72205	-0.0031208
30.4515	0.00126251		30.4675	0.000525356		2.68937	-0.0288399		150.018	0.00196618		108.243	0.539232		2.73323	-0.009623		2.72538	-0.0031374
30.4595	0.00126136		30.4765	0.000514757		2.6927	-0.0288578		150.178	0.00184755		108.29	0.526668		2.73656	-0.0096221		2.72871	-0.0031392
30.4675	0.00127122		30.4845	0.000501273		2.69602	-0.0288618		150.338	0.001674		108.254	0.552363		2.73989	-0.0096248		2.73204	-0.0031443
30.4765	0.00129253		30.4925	0.000492705		2.69935	-0.0288797		150.498	0.00150924		108.332	0.511359		2.74321	-0.0096307		2.73536	-0.0031446
30.4845	0.00130959		30.5015	0.000493505		2.70268	-0.0288874		150.658	0.00162128		108.397	0.498422		2.74654	-0.0096353		2.73869	-0.0031418
30.4925	0.00131682		30.5095	0.000492526		2.706	-0.0288822		150.818	0.00126978		108.421	0.486623		2.74986	-0.0096453		2.74202	-0.0031449
30.5015	0.00132647		30.5175	0.000492218		2.70933	-0.0288774		150.978	0.00105669		108.461	0.473466		2.75319	-0.0096605		2.74534	-0.0031633
30.5095	0.00134112		30.5265	0.000497003		2.71265	-0.028881		151.138	0.00104131		108.521	0.462962		2.75652	-0.0096694		2.74867	-0.0031732
30.5175	0.00135798		30.5345	0.000502118		2.71598	-0.0288945		151.298	0.00115554		108.487	0.484321		2.75984	-0.0096768		2.752	-0.0031883
30.5265	0.00136927		30.5425	0.000505833		2.7193	-0.0288941		151.458	0.00037786		108.548	0.451451		2.76317	-0.0096839		2.75532	-0.0032022
30.5345	0.00137273		30.5515	0.000510584		2.72263	-0.0289017		151.618	0.00031195		108.601	0.440004		2.7665	-0.0096881		2.75865	-0.0032195
30.5425	0.00137268		30.5595	0.000514967		2.72595	-0.0289149		151.778	0.0006305		108.625	0.429709		2.76982	-0.0096906		2.76198	-0.0032248
30.5515	0.00136436		30.5675	0.000517794		2.72928	-0.028934		151.938	0.00025483		108.615	0.453881		2.77315	-0.0096953		2.76531	-0.0032243
30.5595	0.0013503		30.5765	0.000521516		2.7326	-0.028947		152.098	3.7346e-05		108.67	0.419749		2.77647	-0.0097024		2.76863	-0.0032281
30.5675	0.00134407		30.5845	0.000523792		2.73593	-0.0289533		152.258	0.00019991		108.726	0.408222		2.7798	-0.0097092		2.77196	-0.0032363
30.5765	0.00134207		30.5925	0.000524513		2.73926	-0.0289643		152.418	-0.0001428		108.753	0.397777		2.78313	-0.0097159		2.77529	-0.0032427
30.5845	0.00133387		30.6015	0.00052141		2.74258	-0.0289615		152.578	-0.0001692		108.779	0.387742		2.78645	-0.0097219		2.77861	-0.0032388
30.5925	0.00132341		30.6095	0.000510424		2.74591	-0.0289734		152.738	-0.0001582		108.839	0.37629		2.78978	-0.0097265		2.78194	-0.0032449
30.6015	0.00131169		30.6175	0.000496278		2.74923	-0.0289985		152.898	-0.000424		108.891	0.364912		2.79311	-0.0097313		2.78527	-0.0032508
30.6095	0.00130467		30.6265	0.000486486		2.75256	-0.0290062		153.058	-0.0004613		108.909	0.353993		2.79643	-0.0097333		2.78859	-0.003264
30.6175	0.00130584		30.6345	0.000478719		2.75588	-0.0290164		153.218	-0.0002395		109.008	0.341473		2.79976	-0.0097312		2.79192	-0.0032711
30.6265	0.00130847		30.6425	0.000471883		2.75921	-0.0290361		153.378	-0.000279		108.986	0.3554		2.80308	-0.0097343		2.79525	-0.0032715
30.6345	0.00130691		30.6505	0.000470407		2.76254	-0.0290403		153.538	0.00036248		109.047	0.327646		2.80641	-0.009741		2.79858	-0.0032756
30.6425	0.00129881		30.6595	0.000473742		2.76586	-0.0290483		153.698	0.00034491		109.077	0.318693		2.80973	-0.0097484		2.8019	-0.0032827
30.6505	0.00129438		30.6675	0.000478179		2.76919	-0.0290545		153.858	0.00019332		109.157	0.307751		2.81306	-0.0097537		2.80523	-0.0032871
30.6595	0.00129825		30.6755	0.000481233		2.77251	-0.0290528		154.018	7.2496e-05		109.145	0.319588		2.81639	-0.00976		2.80856	-0.0032924
30.6675	0.00130413		30.6845	0.000481837		2.77584	-0.0290552		154.178	0.00018673		109.203	0.295671		2.81971	-0.0097713		2.81188	-0.003309
30.6755	0.0013072		30.6925	0.000484942		2.77916	-0.0290642		154.338	-2.636e-05		109.273	0.284772		2.82304	-0.0097772		2.81521	-0.0033193
30.6845	0.00131068		30.7005	0.000492324		2.78249	-0.0290721		154.498	0.00027021		109.315	0.272138		2.82637	-0.0097863		2.81854	-0.0033206
30.6925	0.00131395		30.7095	0.000496607		2.78581	-0.0290761		154.658	8.7874e-06		109.361	0.260649		2.82969	-0.0097966		2.82186	-0.0033213
30.7005	0.00131555		30.7175	0.000497302		2.78914	-0.0290753		154.818	0.015066		109.379	0.273033		2.83302	-0.0097989		2.82519	-0.0033195
30.7095	0.00132015		30.7255	0.000498308		2.79247	-0.0290834		154.978	0.00849303		109.437	0.251994		2.83634	-0.0097924		2.82852	-0.0033213
30.7175	0.00133089		30.7345	0.000499122		2.79579	-0.0290915		155.138	0.0106547		109.421	0.26229		2.83967	-0.0097924		2.83184	-0.0033148
30.7255	0.00134391		30.7425	0.000498198		2.79912	-0.0290765		155.298	0.00828213		109.479	0.240291		2.843	-0.0097958		2.83517	-0.0033158
30.7345	0.00134771		30.7505	0.000496192		2.80244	-0.0290581		155.458	0.00885551		109.543	0.230171		2.84632	-0.0097877		2.8385	-0.003302
30.7425	0.00134789		30.7595	0.000495987		2.80577	-0.0290505		155.618	0.00810858		109.591	0.220771		2.84965	-0.0097908		2.84183	-0.003304
30.7505	0.00135172		30.7675	0.000500733		2.80909	-0.0290568		155.778	0.00730233		109.649	0.211035		2.85297	-0.009798		2.84515	-0.003321
30.7595	0.00135301		30.7755	0.000508743		2.81242	-0.0290669		155.938	0.00702114		109.718	0.19962		2.8563	-0.0097995		2.84848	-0.0033308
30.7675	0.00134855		30.7845	0.000515662		2.81575	-0.0290717		156.098	0.0067663		109.782	0.188988		2.85963	-0.0097994		2.85181	-0.0033505
30.7755	0.00134261		30.7925	0.000516463		2.81907	-0.029081		156.258	0.00687834		109.782	0.19962		2.86295	-0.0097949		2.85513	-0.0033518
30.7845	0.00133694		30.8005	0.000510952		2.8224	-0.0290845		156.418	0.00656639		109.865	0.178581		2.86628	-0.009791		2.85846	-0.0033546
30.7925	0.0013273		30.8095	0.000507143		2.82572	-0.0291029		156.578	0.00677948		109.846	0.188876		2.8696	-0.0097863		2.86179	-0.0033706
30.8005	0.00131921		30.8175	0.000506972		2.82905	-0.0291071		156.738	0.00666525		109.93	0.168195		2.87293	-0.0097846		2.86511	-0.0033799
30.8095	0.00132287		30.8255	0.000505764		2.83237	-0.0290942		156.898	0.00641041		110.012	0.157867		2.87626	-0.0097911		2.86844	-0.0033969
30.8175	0.00133608		30.8345	0.000503887		2.8357	-0.0291029		157.058	0.00603695		110.132	0.15217		2.87958	-0.0098002		2.87177	-0.0033876
30.8255	0.00134649		30.8425	0.000502273		2.83902	-0.0291009		157.218	0.00646314		110.122	0.143038		2.88291	-0.0098059		2.8751	-0.0033969
30.8345	0.00135012		30.8505	0.000497582		2.84235	-0.0290909		157.378	0.00626322		110.223	0.133548		2.88624	-0.0098132		2.87842	-0.0034071
30.8425	0.00135334		30.8595	0.000489431		2.84567	-0.0290985		157.538	0.00613361		110.206	0.142321		2.88956	-0.0098179		2.88175	-0.0034266
30.8505	0.00135979		30.8675	0.00048327		2.849	-0.0291128		157.698	0.00607649		110.344	0.127102		2.89289	-0.0098143		2.88508	-0.0034346
30.8595	0.00136579		30.8755	0.000487533		2.85233	-0.0291123		157.858	0.00623027		110.344	0.11785		2.89621	-0.0098198		2.8884	-0.0034334
30.8675	0.00136409		30.8845	0.000498511		2.85565	-0.0291082		158.018	0.00599521		110.472	0.116358		2.89954	-0.00982		2.89173	-0.0034346
30.8755	0.00136049		30.8925	0.000504229		2.85898	-0.029106		158.178	0.00623906		110.472	0.10651		2.90287	-0.0098117		2.89506	-0.0034287
30.8845	0.00135975		30.9005	0.000502561		2.8623	-0.0291017		158.338	0.00611823		110.599	0.104719		2.90619	-0.0098045		2.89839	-0.003432
30.8925	0.00135607		30.9095	0.00049958		2.86563	-0.0290977		158.498	0.005859		110.599	0.0960649		2.90952	-0.0097985		2.90171	-0.003449
30.9005	0.00135116		30.9175	0.000500965		2.86896	-0.0291156		158.658	0.00629837		110.719	0.0943596		2.91284	-0.0097912		2.90504	-0.0034635
30.9095	0.00134745		30.9255	0.00050387		2.87228	-0.0291521		158.818	0.00620391		110.755	0.0855346		2.91617	-0.0097863		2.90837	-0.0034725
30.9175	0.00134594		30.9345	0.000504193		2.87561	-0.029158		158.978	0.00592051		110.864	0.083133		2.9195	-0.0097877		2.91169	-0.0034862
30.9255	0.00134665		30.9425	0.000504918		2.87893	-0.0291466		159.138	0.00583264		110.949	0.0754733		2.92282	-0.0097891		2.91502	-0.0035028
30.9345	0.0013457		30.9505	0.000505153		2.88226	-0.0291635		159.298	0.00597763		111.058	0.0727448		2.92615	-0.0097831		2.91835	-0.0035133
30.9425	0.00133937		30.9585	0.000499532		2.88558	-0.0291832		159.458	0.00607429		111.095	0.0648151		2.92948	-0.0097954		2.92167	-0.0035447
30.9505	0.00133552		30.9675	0.0004917		2.88891	-0.0291805		159.618	0.00569643		111.206	0.0630885		2.9328	-0.0098041		2.925	-0.0035622
30.9585	0.00134597		30.9755	0.00048228		2.89223	-0.0291619		159.778	0.00555144		111.303	0.0592586		2.93613	-0.0098046		2.92833	-0.0035652
30.9675	0.00136213		30.9835	0.000469332		2.89556	-0.0291347		159.938	0.00558		111.418	0.0561948		2.93945	-0.0098117		2.93166	-0.003578
30.9755	0.0013706		30.9925	0.000459929		2.89888	-0.029114		160.098	0.00548993		111.512	0.0516736		2.94278	-0.0098204		2.93498	-0.0035814
30.9835	0.00137259		31.0005	0.000452116		2.90221	-0.0291034		160.258	0.00561735		111.631	0.0489429		2.94611	-0.0098339		2.93831	-0.0035869
30.9925	0.00137389		31.0085	0.000444997		2.90554	-0.0291031		160.418	0.00574257		111.732	0.0448246		2.94943	-0.0098365		2.94164	-0.0035952
31.0005	0.00137548		31.0175	0.000441851		2.90886	-0.0290979		160.578	0.00559538		111.851	0.0424969		2.95276	-0.0098444		2.94496	-0.0035869
31.0085	0.00137696		31.0255	0.000435569		2.91219	-0.0290995		160.738	0.00536032		111.979	0.0417508		2.95608	-0.0098476		2.94829	-0.0035862
31.0175	0.00137611		31.0335	0.000424613		2.91551	-0.02911		160.898	0.00542842		112.095	0.0399229		2.95941	-0.0098496		2.95162	-0.0035873
31.0255	0.00137435		31.0425	0.000414768		2.91884	-0.0291132		161.058	0.00548993		112.242	0.0373042		2.96274	-0.0098511		2.95494	-0.0036048
31.0335	0.00137574		31.0505	0.000409877		2.92216	-0.0291212		161.218	0.00533176		112.353	0.0362938		2.96606	-0.009852		2.95827	-0.0036194
31.0425	0.00136995		31.0585	0.000415507		2.92549	-0.0291237		161.378	0.00519995		112.488	0.0366775		2.96939	-0.0098527		2.9616	-0.0036301
31.0505	0.00135914		31.0675	0.000432086		2.92882	-0.0291175		161.538	0.00567007		112.615	0.0366775		2.97271	-0.0098552		2.96493	-0.0036268
31.0585	0.0013576		31.0755	0.000449959		2.93214	-0.0290974		161.698	0.0052351		112.743	0.0366775		2.97604	-0.0098593		2.96825	-0.0036352
31.0675	0.00136178		31.0835	0.000457957		2.93547	-0.0290845		161.858	0.00510988		112.87	0.0331709		2.97937	-0.0098538		2.97158	-0.0036425
31.0755	0.00136509		31.0925	0.00045432		2.93879	-0.0291018		162.018	0.00507253		112.997	0.0332456		2.98269	-0.0098588		2.97491	-0.0036552
31.0835	0.00136534		31.1005	0.000453644		2.94212	-0.0291215		162.178	0.00492095		113.126	0.0335847		2.98602	-0.0098727		2.97823	-0.0036703
31.0925	0.00136389		31.1085	0.000464416		2.94544	-0.0291307		162.338	0.00507692		113.241	0.0327979		2.98935	-0.0098896		2.98156	-0.0036742
31.1005	0.00136556		31.1175	0.000478901		2.94877	-0.0291344		162.498	0.00451673		113.379	0.0332754		2.99267	-0.0098935		2.98489	-0.0036769
31.1085	0.00137277		31.1255	0.000489967		2.95209	-0.0291264		162.658	0.00499564		113.515	0.0339021		2.996	-0.009895		2.98821	-0.0036798
31.1175	0.00138249		31.1335	0.00048945		2.95542	-0.0291114		162.818	0.00498685		113.634	0.0330963		2.99932	-0.009898		2.99154	-0.0036823
31.1255	0.00139273		31.1425	0.000479682		2.95875	-0.029117		162.978	0.00485284		113.751	0.0349988		3.00265	-0.0099064		2.99487	-0.003689
31.1335	0.00139933		31.1505	0.000470367		2.96207	-0.0291159		163.138	0.00485504		113.878	0.0357822		3.00598	-0.0099145		2.99819	-0.0036987
31.1425	0.00139566		31.1585	0.000461813		2.9654	-0.0291043		163.298	0.00492095		114.016	0.0366775		3.0093	-0.0099268		3.00152	-0.0037097
31.1505	0.00138408		31.1675	0.000459777		2.96872	-0.0291083		163.458	0.00494291		114.143	0.0366775		3.01263	-0.0099317		3.00485	-0.0037089
31.1585	0.00137427		31.1755	0.00047007		2.97205	-0.0291103		163.618	0.00469028		114.271	0.0366775		3.01595	-0.0099297		3.00818	-0.0037023
31.1675	0.00136916		31.1835	0.000480911		2.97537	-0.0291154		163.778	0.00478694		114.398	0.0366775		3.01928	-0.009933		3.0115	-0.0037023
31.1755	0.00136061		31.1925	0.000479855		2.9787	-0.0291327		163.938	0.00487921		114.525	0.0366775		3.02261	-0.009929		3.01483	-0.0037009
31.1835	0.00134747		31.2005	0.000471135		2.98203	-0.0291402		164.098	0.00466831		114.653	0.0366775		3.02593	-0.0099318		3.01816	-0.0037065
31.1925	0.0013362		31.2085	0.000465396		2.98535	-0.0291341		164.258	0.00484186		114.78	0.0366775		3.02926	-0.0099299		3.02148	-0.0037102
31.2005	0.00132779		31.2175	0.000468993		2.98868	-0.0291175		164.418	0.00474959		114.907	0.0366775		3.03259	-0.0099331		3.02481	-0.0037146
31.2085	0.00132074		31.2255	0.000473502		2.992	-0.0290955		164.578	0.00468808		115.035	0.0366775		3.03591	-0.0099213		3.02814	-0.0037243
31.2175	0.00130998		31.2335	0.000470964		2.99533	-0.0290746		164.738	0.0046727		115.162	0.0366775		3.03924	-0.0099189		3.03146	-0.0037219
31.2255	0.00129615		31.2425	0.000467038		2.99865	-0.0290709		164.898	0.00458043		115.289	0.0366775		3.04256	-0.0099161		3.03479	-0.0037168
31.2335	0.00128696		31.2505	0.000462544		3.00198	-0.029068		165.058	0.0045321		115.417	0.0366775		3.04589	-0.0099124		3.03812	-0.0037119
31.2425	0.00127769		31.2585	0.00045209		3.0053	-0.0290565		165.218	0.00464634		115.544	0.0366775		3.04921	-0.0099154		3.04145	-0.0036968
31.2505	0.00126815		31.2665	0.000438117		3.00863	-0.0290446		165.378	0.00462657		115.671	0.0366775		3.05254	-0.0099158		3.04477	-0.0036926
31.2585	0.00126625		31.2755	0.000434197		3.01195	-0.0290407		165.538	0.00459142		115.799	0.0366775		3.05587	-0.009909		3.0481	-0.0036919
31.2665	0.00126942		31.2835	0.000438303		3.01528	-0.0290401		165.698	0.00440908		115.935	0.0339021		3.05919	-0.0099124		3.05143	-0.0036822
31.2755	0.00127236		31.2915	0.0004395		3.01861	-0.0290541		165.858	0.00438491		116.054	0.0328725		3.06252	-0.0099173		3.05475	-0.0036878
31.2835	0.00127634		31.3005	0.000441026		3.02193	-0.0290541		166.018	0.00510109		116.181	0.0329471		3.06585	-0.0099204		3.05808	-0.0036846
31.2915	0.00128129		31.3085	0.000447977		3.02526	-0.0290429		166.178	0.00473641		116.301	0.0327126		3.06917	-0.0099159		3.06141	-0.0036879
31.3005	0.00128755		31.3165	0.000453542		3.02858	-0.0290351		166.338	0.00450354		116.436	0.0339916		3.0725	-0.0099108		3.06474	-0.0037
31.3085	0.0012992		31.3255	0.000452993		3.03191	-0.0290362		166.498	0.00449476		116.563	0.0339916		3.07582	-0.0099163		3.06806	-0.0037029
31.3165	0.001311		31.3335	0.000455305		3.03523	-0.0290455		166.658	0.00434537		116.69	0.0336932		3.07915	-0.0099194		3.07139	-0.0037064
31.3255	0.00131669		31.3415	0.000463441		3.03856	-0.0290493		166.818	0.00428166		116.828	0.0314177		3.08248	-0.009925		3.07472	-0.0037139
31.3335	0.00131452		31.3505	0.000471483		3.04189	-0.0290423		166.978	0.00450135		116.945	0.0295898		3.0858	-0.0099223		3.07804	-0.0037085
31.3415	0.00131795		31.3585	0.000474289		3.04521	-0.0290531		167.138	0.00472543		117.08	0.0322011		3.08913	-0.0099162		3.08137	-0.0037042
31.3505	0.00133238		31.3665	0.000474044		3.04854	-0.0290608		167.298	0.00436075		117.195	0.029271		3.09246	-0.0099158		3.0847	-0.0037019
31.3585	0.00134321		31.3755	0.000475666		3.05186	-0.0290602		167.458	0.00430802		117.327	0.0295152		3.09578	-0.009918		3.08802	-0.0037075
31.3665	0.00134736		31.3835	0.000477271		3.05519	-0.0290659		167.618	0.0046068		117.454	0.0295152		3.09911	-0.0099238		3.09135	-0.0037189
31.3755	0.00134387		31.3915	0.00047753		3.05851	-0.0290656		167.778	0.00435636		117.582	0.0295152		3.10243	-0.0099209		3.09468	-0.0037201
31.3835	0.00133803		31.4005	0.000482262		3.06184	-0.0290512		167.938	0.00437393		117.709	0.0295152		3.10576	-0.0099222		3.09801	-0.0037243
31.3915	0.00133507		31.4085	0.000489079		3.06516	-0.0290462		168.098	0.00451014		117.836	0.0295152		3.10909	-0.0099186		3.10133	-0.00373
31.4005	0.00133566		31.4165	0.000489159		3.06849	-0.0290532		168.258	0.00419379		117.964	0.0295152		3.11241	-0.0099164		3.10466	-0.0037294
31.4085	0.00134275		31.4255	0.000488412		3.07182	-0.0290658		168.418	0.00425091		118.091	0.0295152		3.11574	-0.0099207		3.10799	-0.0037359
31.4165	0.00135495		31.4335	0.000489862		3.07514	-0.0290807		168.578	0.00473861		118.218	0.0295152		3.11906	-0.0099328		3.11131	-0.0037455
31.4255	0.00135696		31.4415	0.000488198		3.07847	-0.0290932		168.738	0.00399388		118.354	0.0267398		3.12239	-0.0099444		3.11464	-0.0037583
31.4335	0.00134652		31.4505	0.000487106		3.08179	-0.0290911		168.898	0.00466831		118.473	0.0258594		3.12572	-0.0099511		3.11797	-0.0037731
31.4415	0.00133833		31.4585	0.000489468		3.08512	-0.0290945		169.058	0.00486163		118.6	0.025934		3.12904	-0.0099521		3.12129	-0.0037854
31.4505	0.00133243		31.4665	0.000490596		3.08844	-0.0291008		169.218	0.00445961		118.728	0.025934		3.13237	-0.00995		3.12462	-0.0037967
31.4585	0.00133052		31.4755	0.000486442		3.09177	-0.0291089		169.378	0.00398509		118.855	0.025934		3.1357	-0.0099521		3.12795	-0.0037958
31.4665	0.00133253		31.4835	0.000477192		3.0951	-0.0291112		169.538	0.00376321		118.982	0.025934		3.13902	-0.0099578		3.13128	-0.0038026
31.4755	0.00133366		31.4915	0.000466755		3.09842	-0.0291158		169.698	0.00378957		119.11	0.025934		3.14235	-0.0099576		3.1346	-0.0038103
31.4835	0.00133356		31.5005	0.000463123		3.10175	-0.0291159		169.858	0.00430143		119.246	0.0228901		3.14567	-0.0099597		3.13793	-0.0038148
31.4915	0.00133355		31.5085	0.000463334		3.10507	-0.0291095		170.018	0.00423773		119.364	0.0225021		3.149	-0.0099579		3.14126	-0.0038238
31.5005	0.00133793		31.5165	0.000466355		3.1084	-0.029097		170.178	0.00387085		119.492	0.0223529		3.15232	-0.0099603		3.14458	-0.003825
31.5085	0.00134482		31.5255	0.000478015		3.11172	-0.0290996		170.338	0.00374124		119.611	0.0219692		3.15565	-0.0099636		3.14791	-0.0038222
31.5165	0.00134942		31.5335	0.000483932		3.11505	-0.0291117		170.498	0.00387744		119.746	0.0223529		3.15898	-0.0099626		3.15124	-0.0038273
31.5255	0.00135616		31.5415	0.000479245		3.11837	-0.0290985		170.658	0.00401804		119.874	0.0223529		3.1623	-0.009969		3.15456	-0.0038333
31.5335	0.00136822		31.5505	0.000474588		3.1217	-0.0290878		170.818	0.00391479		120.001	0.0223529		3.16563	-0.0099488		3.15789	-0.0038408
31.5415	0.00137556		31.5585	0.000475943		3.12503	-0.0290887		170.978	0.00373904		120.128	0.0223529		3.16896	-0.0099457		3.16122	-0.0038504
31.5505	0.00137458		31.5665	0.000486581		3.12835	-0.0291112		171.138	0.00420697		120.256	0.0223529		3.17228	-0.0099508		3.16454	-0.003849
31.5585	0.0013703		31.5745	0.000503672		3.13168	-0.0291364		171.298	0.00417182		120.383	0.0223529		3.17561	-0.0099559		3.16787	-0.0038484
31.5665	0.0013629		31.5835	0.000516162		3.135	-0.0291424					120.51	0.0223529		3.17893	-0.0099543		3.1712	-0.0038481
31.5745	0.00135592		31.5915	0.000518866		3.13833	-0.0291308					120.638	0.0223529		3.18226	-0.0099493		3.17453	-0.0038417
31.5835	0.00134504		31.5995	0.000511221		3.14165	-0.0291302					120.765	0.0186225		3.18559	-0.0099547		3.17785	-0.0038435
31.5915	0.00132887		31.6085	0.0004974		3.14498	-0.0291372					120.884	0.0185032		3.18891	-0.0099553		3.18118	-0.0038427
31.5995	0.00131556		31.6165	0.000492249		3.14831	-0.0291451					121.02	0.0187717		3.19224	-0.0099533		3.18451	-0.0038444
31.6085	0.0013061		31.6245	0.000497576		3.15163	-0.0291689					121.147	0.0187717		3.19557	-0.0099545		3.18783	-0.0038545
31.6165	0.00129469		31.6335	0.000505703		3.15496	-0.0291722					121.275	0.0187717		3.19889	-0.0099584		3.19116	-0.0038679
31.6245	0.00128908		31.6415	0.000510457		3.15828	-0.0291692					121.402	0.0187717		3.20222	-0.0099632		3.19449	-0.003875
31.6335	0.00129199		31.6495	0.000507924		3.16161	-0.0291643					121.529	0.0187717		3.20554	-0.0099652		3.19781	-0.0038781
31.6415	0.00129849		31.6585	0.00050174		3.16493	-0.0291728					121.657	0.0187717		3.20887	-0.0099593		3.20114	-0.003876
31.6495	0.00131071		31.6665	0.000495092		3.16826	-0.0291664					121.784	0.0187717		3.21219	-0.0099603		3.20447	-0.0038723
31.6585	0.00132381		31.6745	0.000487888		3.17158	-0.0291714					121.911	0.0187717		3.21552	-0.0099651		3.20779	-0.0038779
31.6665	0.00133724		31.6835	0.00048154		3.17491	-0.0291805					122.039	0.0187717		3.21885	-0.0099594		3.21112	-0.0038916
31.6745	0.00135499		31.6915	0.000473996		3.17823	-0.0291849					122.166	0.0187717		3.22217	-0.0099599		3.21445	-0.0039033
31.6835	0.00136883		31.6995	0.000465245		3.18156	-0.0291858					122.293	0.0187717		3.2255	-0.0099616		3.21778	-0.0039161
31.6915	0.00137439		31.7085	0.000455605		3.18489	-0.0291943					122.421	0.0187717		3.22883	-0.0099619		3.2211	-0.0039286
31.6995	0.00137941		31.7165	0.000442951		3.18821	-0.0291939					122.559	0.017205		3.23215	-0.009968		3.22443	-0.0039321
31.7085	0.00138427		31.7245	0.000430912		3.19154	-0.0292119					122.674	0.0142139		3.23548	-0.0099663		3.22776	-0.0039288
31.7165	0.00138644		31.7335	0.000421068		3.19486	-0.0292178					122.735	0.0110126		3.2388	-0.0099694		3.23108	-0.0039372
31.7245	0.00138828		31.7415	0.000412249		3.19819	-0.0292069					122.803	0.0187717		3.24213	-0.0099709		3.23441	-0.0039528
31.7335	0.00138873		31.7495	0.000407698		3.20151	-0.0292146					122.93	0.0187717		3.24546	-0.0099621		3.23774	-0.0039588
31.7415	0.00138789		31.7585	0.000408469		3.20484	-0.0292145					123.068	0.0170931		3.24878	-0.0099613		3.24107	-0.0039552
31.7495	0.00138872		31.7665	0.0004099		3.20817	-0.0292199					123.181	0.0143948		3.25211	-0.0099609		3.24439	-0.0039554
31.7585	0.00138715		31.7745	0.000411719		3.21149	-0.0291882					123.231	0.0107142		3.25543	-0.0099533		3.24772	-0.0039667
31.7665	0.0013866		31.7835	0.000414899		3.21482	-0.0291696					123.338	0.0147836		3.25876	-0.0099433		3.25105	-0.0039756
31.7745	0.00138936		31.7915	0.000418002		3.21814	-0.0291713					123.461	0.0149668		3.26209	-0.0099448		3.25437	-0.0039774
31.7835	0.0013907		31.7995	0.000422419		3.22147	-0.0291893					123.588	0.0120571		3.26541	-0.0099488		3.2577	-0.0039851
31.7915	0.00139099		31.8085	0.000427668		3.22479	-0.0291884					123.715	0.0120571		3.26874	-0.009945		3.26103	-0.0039952
31.7995	0.00139444		31.8165	0.000432145		3.22812	-0.0291896					123.843	0.0120571		3.27207	-0.0099516		3.26435	-0.0040031
31.8085	0.00140001		31.8245	0.000436173		3.23144	-0.0292099					123.97	0.0120571		3.27539	-0.0099553		3.26768	-0.0040072
31.8165	0.00140258		31.8335	0.00043785		3.23477	-0.0291961					124.097	0.0120571		3.27872	-0.0099526		3.27101	-0.0040151
31.8245	0.00139897		31.8415	0.000436762		3.2381	-0.0292034					124.225	0.0120571		3.28204	-0.0099457		3.27434	-0.0040198
31.8335	0.00139087		31.8495	0.000437946		3.24142	-0.0292058					124.352	0.0120571		3.28537	-0.0099417		3.27766	-0.004023
31.8415	0.00138431		31.8585	0.000443228		3.24475	-0.0292205					124.479	0.0120571		3.2887	-0.0099374		3.28099	-0.0040253
31.8495	0.00138579		31.8665	0.000449857		3.24807	-0.029215					124.607	0.0147429		3.29202	-0.0099445		3.28432	-0.0040321
31.8585	0.00139238		31.8745	0.000455694		3.2514	-0.029219					124.734	0.0138477		3.29535	-0.0099463		3.28764	-0.0040432
31.8665	0.00139711		31.8825	0.000460235		3.25472	-0.0292036					124.861	0.0120571		3.29867	-0.0099473		3.29097	-0.0040494
31.8745	0.00140134		31.8915	0.000463538		3.25805	-0.0292102					124.989	0.0120571		3.302	-0.0099562		3.2943	-0.0040437
31.8825	0.00140303		31.8995	0.000465688		3.26138	-0.0292014					125.116	0.0122809		3.30533	-0.0099654		3.29762	-0.0040421
31.8915	0.00139921		31.9075	0.000465267		3.2647	-0.0292078					125.243	0.0146683		3.30865	-0.009963		3.30095	-0.0040451
31.8995	0.00139231		31.9165	0.000464356		3.26803	-0.0292066					125.36	0.0142953		3.31198	-0.0099653		3.30428	-0.0040484
31.9075	0.00138741		31.9245	0.000465123		3.27135	-0.0292035					125.436	0.01097		3.3153	-0.0099528		3.30761	-0.0040543
31.9165	0.00138427		31.9325	0.000467711		3.27468	-0.029198					125.525	0.0151906		3.31863	-0.0099534		3.31093	-0.0040679
31.9245	0.00139193		31.9415	0.000470031		3.278	-0.0292003					125.615	0.0119931		3.32196	-0.0099487		3.31426	-0.0040686
31.9325	0.00141098		31.9495	0.000470327		3.28133	-0.0291939					125.671	0.0157875		3.32528	-0.0099524		3.31759	-0.0040639
31.9415	0.00141594		31.9575	0.000468703		3.28465	-0.0291947					125.761	0.0114304		3.32861	-0.0099525		3.32091	-0.0040626
31.9495	0.00140715		31.9665	0.000460843		3.28798	-0.0292027					125.88	0.0120571		3.33194	-0.0099539		3.32424	-0.0040623
31.9575	0.00140062		31.9745	0.000450065		3.2913	-0.0291878					126.007	0.0120571		3.33526	-0.0099608		3.32757	-0.0040651
31.9665	0.00139851		31.9825	0.000442236		3.29463	-0.0291867					126.135	0.0120571		3.33859	-0.0099676		3.33089	-0.0040676
31.9745	0.00140453		31.9915	0.000438489		3.29796	-0.029172					126.262	0.0120571		3.34191	-0.0099664		3.33422	-0.0040656
31.9825	0.00141792		31.9995	0.00043726		3.30128	-0.0291705					126.389	0.0120571		3.34524	-0.009971		3.33755	-0.0040704
31.9915	0.00142821		32.0075	0.000435086		3.30461	-0.0291626					126.517	0.0142207		3.34857	-0.0099641		3.34088	-0.0040782
31.9995	0.00143318		32.0165	0.000429789		3.30793	-0.029177					126.636	0.0146534		3.35189	-0.009959		3.3442	-0.0040849
32.0075	0.00142422		32.0245	0.000422931		3.31126	-0.0292081					126.737	0.0114304		3.35522	-0.009955		3.34753	-0.004087
32.0165	0.00139503		32.0325	0.000417245		3.31458	-0.0291967					126.852	0.0111211		3.35854	-0.0099552		3.35086	-0.0040884
32.0245	0.00137049		32.0415	0.000412834		3.31791	-0.029202					126.958	0.00828409		3.36187	-0.0099526		3.35418	-0.0040856
32.0325	0.00136508		32.0495	0.000414587		3.32124	-0.029199					127.016	0.0136238		3.3652	-0.0099574		3.35751	-0.0040797
32.0415	0.00136799		32.0575	0.000419938		3.32456	-0.0292106					127.132	0.0120571		3.36852	-0.0099594		3.36084	-0.0040753
32.0495	0.00137282		32.0665	0.000422998		3.32789	-0.0292222					127.26	0.0120571		3.37185	-0.0099517		3.36416	-0.0040714
32.0575	0.00137756		32.0745	0.0004228		3.33121	-0.029231					127.387	0.0128032		3.37518	-0.0099462		3.36749	-0.0040726
32.0665	0.00137831		32.0825	0.000418759		3.33454	-0.029226					127.509	0.0149464		3.3785	-0.0099449		3.37082	-0.0040718
32.0745	0.00138067		32.0915	0.000413229		3.33786	-0.0292304					127.625	0.0117722		3.38183	-0.0099516		3.37414	-0.004077
32.0825	0.00138184		32.0995	0.000409478		3.34119	-0.0292233					127.748	0.0148176		3.38515	-0.0099502		3.37747	-0.0040862
32.0915	0.00138315		32.1075	0.000406449		3.34451	-0.0292183					127.875	0.0144445		3.38848	-0.0099401		3.3808	-0.0040834
32.0995	0.00138933		32.1165	0.000397513		3.34784	-0.0291998					127.992	0.0170931		3.39181	-0.0099426		3.38413	-0.0040797
32.1075	0.00140068		32.1245	0.000382809		3.35117	-0.0291866					128.138	0.0159068		3.39513	-0.009941		3.38745	-0.0040745
32.1165	0.00141311		32.1325	0.000374434		3.35449	-0.0291863					128.252	0.0154348		3.39846	-0.0099548		3.39078	-0.0040666
32.1245	0.00141349		32.1415	0.000373781		3.35782	-0.0291651					128.395	0.017205		3.40178	-0.0099565		3.39411	-0.0040631
32.1325	0.00140134		32.1495	0.000372481		3.36114	-0.0291492					128.511	0.0144581		3.40511	-0.0099613		3.39743	-0.0040632
32.1415	0.00138459		32.1575	0.000370483		3.36447	-0.0291575					128.586	0.0107142		3.40844	-0.0099618		3.40076	-0.0040572
32.1495	0.00137111		32.1665	0.00036825		3.36779	-0.0291518					128.641	0.0178765		3.41176	-0.0099712		3.40409	-0.0040557
32.1575	0.00136608		32.1745	0.000367637		3.37112	-0.0291512					128.766	0.0187717		3.41509	-0.0099781		3.40741	-0.0040604
32.1665	0.0013709		32.1825	0.000369914		3.37445	-0.0291549					128.894	0.0187717		3.41841	-0.0099789		3.41074	-0.0040611
32.1745	0.00137231		32.1905	0.000371475		3.37777	-0.0291564					129.021	0.0187717		3.42174	-0.0099807		3.41407	-0.0040576
32.1825	0.0013659		32.1995	0.000375856		3.3811	-0.0291497					129.148	0.0187717		3.42507	-0.0099846		3.4174	-0.0040541
32.1905	0.00135707		32.2075	0.000386517		3.38442	-0.0291367					129.276	0.0187717		3.42839	-0.0099806		3.42072	-0.0040495
32.1995	0.00134359		32.2155	0.000392166		3.38775	-0.0291264					129.403	0.0187717		3.43172	-0.0099861		3.42405	-0.0040439
32.2075	0.00133334		32.2245	0.000390318		3.39107	-0.0291146					129.531	0.0187717		3.43505	-0.0099942		3.42738	-0.0040393
32.2155	0.00133149		32.2325	0.000389766		3.3944	-0.0290812					129.663	0.0185276		3.43837	-0.0099932		3.4307	-0.0040425
32.2245	0.00133024		32.2405	0.000391493		3.39772	-0.0290603					129.785	0.0185479		3.4417	-0.0099947		3.43403	-0.0040491
32.2325	0.00133464		32.2495	0.000395769		3.40105	-0.0290561					129.913	0.0183241		3.44502	-0.0099992		3.43736	-0.0040582
32.2405	0.00134364		32.2575	0.000402384		3.40438	-0.029035					130.029	0.0207861		3.44835	-0.0100028		3.44069	-0.0040578
32.2495	0.00134216		32.2655	0.000404678		3.4077	-0.0290158					130.167	0.0223529		3.45167	-0.0100021		3.44401	-0.0040526
32.2575	0.00134205		32.2745	0.000398129		3.41103	-0.0289891					130.295	0.0223529		3.455	-0.010014		3.44734	-0.0040615
32.2655	0.00134793		32.2825	0.000392749		3.41435	-0.0289841					130.422	0.0223529		3.45833	-0.0100152		3.45067	-0.0040713
32.2745	0.00135278		32.2905	0.000396786		3.41768	-0.0289974					130.549	0.0223529		3.46165	-0.0100167		3.45399	-0.0040788
32.2825	0.00135676		32.2995	0.000397099		3.421	-0.0290194					130.677	0.0223529		3.46498	-0.0100164		3.45732	-0.0040745
32.2905	0.00136136		32.3075	0.000387134		3.42433	-0.0290212					130.815	0.0220172		3.46831	-0.0100233		3.46065	-0.0040699
32.2995	0.00136796		32.3155	0.000381017		3.42766	-0.0290406					130.93	0.0218646		3.47163	-0.0100168		3.46397	-0.0040778
32.3075	0.00137614		32.3245	0.000383021		3.43098	-0.02906					131.05	0.0231586		3.47496	-0.0100078		3.4673	-0.0040851
32.3155	0.00138		32.3325	0.0003827		3.43431	-0.0290587					131.186	0.025934		3.47828	-0.0100079		3.47063	-0.0040913
32.3245	0.00136862		32.3405	0.000376922		3.43763	-0.0290545					131.313	0.025934		3.48161	-0.0099886		3.47396	-0.0040911
32.3325	0.0013566		32.3495	0.000371044		3.44096	-0.0290599					131.441	0.025934		3.48494	-0.0099789		3.47728	-0.0040862
32.3405	0.00135572		32.3575	0.000371213		3.44428	-0.0290611					131.568	0.025934		3.48826	-0.0099723		3.48061	-0.0040897
32.3495	0.0013621		32.3655	0.000369618		3.44761	-0.0290487					131.695	0.025934		3.49159	-0.0099685		3.48394	-0.0040998
32.3575	0.00137104		32.3745	0.000358977		3.45093	-0.0290429					131.823	0.025934		3.49492	-0.0099623		3.48726	-0.0041001
32.3655	0.00138165		32.3825	0.000356258		3.45426	-0.0290287					131.95	0.025934		3.49824	-0.0099591		3.49059	-0.004095
32.3745	0.00138786		32.3905	0.000366491		3.45758	-0.0290471					132.077	0.025934		3.50157	-0.0099494		3.49392	-0.0040953
32.3825	0.00139156		32.3995	0.000372135		3.46091	-0.0290585					132.205	0.025934		3.50489	-0.0099412		3.49724	-0.0040978
32.3905	0.00139831		32.4075	0.000373902		3.46424	-0.0290874					132.332	0.025934		3.50822	-0.0099484		3.50057	-0.0041074
32.3995	0.00140156		32.4155	0.000386614		3.46756	-0.0290912					132.468	0.0256655		3.51154	-0.0099388		3.5039	-0.0041172
32.4075	0.00140465		32.4245	0.00039761		3.47089	-0.0291048					132.587	0.0257102		3.51487	-0.0099377		3.50723	-0.0041198
32.4155	0.00141522		32.4325	0.000399061		3.47421	-0.0291162					132.725	0.0256356		3.5182	-0.0099301		3.51055	-0.0041215
32.4245	0.00142338		32.4405	0.000404123		3.47754	-0.0291211					132.833	0.0266503		3.52152	-0.0099291		3.51388	-0.0041153
32.4325	0.00142625		32.4495	0.000412553		3.48086	-0.0291241					132.976	0.0286199		3.52485	-0.0099154		3.51721	-0.0040999
32.4405	0.00142823		32.4575	0.00041693		3.48419	-0.0291289					133.096	0.0252626		3.52818	-0.0099048		3.52053	-0.0040879
32.4495	0.00142125		32.4655	0.000412753		3.48752	-0.0291426					133.227	0.0273267		3.5315	-0.0099051		3.52386	-0.0040872
32.4575	0.00141113		32.4745	0.000407178		3.49084	-0.0291551					133.342	0.0267398		3.53483	-0.0098959		3.52719	-0.0040907
32.4655	0.00140904		32.4825	0.000404887		3.49417	-0.0291904					133.478	0.0295152		3.53815	-0.0098912		3.53051	-0.004083
32.4745	0.00140526		32.4905	0.000401938		3.49749	-0.0291975					133.605	0.0295152		3.54148	-0.009884		3.53384	-0.0040665
32.4825	0.00139655		32.4985	0.000390755		3.50082	-0.029187					133.733	0.0295152		3.54481	-0.0098796		3.53717	-0.0040579
32.4905	0.00139035		32.5075	0.000383528		3.50414	-0.0291596					133.86	0.0295152		3.54813	-0.0098714		3.54049	-0.0040595
32.4985	0.00138424		32.5155	0.000381561		3.50747	-0.029169					133.987	0.0295152		3.55146	-0.0098592		3.54382	-0.0040588
32.5075	0.00137797		32.5235	0.000367016		3.51079	-0.0291594					134.115	0.0295152		3.55478	-0.0098591		3.54715	-0.0040548
32.5155	0.00137515		32.5325	0.000353912		3.51412	-0.0291357					134.242	0.0295152		3.55811	-0.0098692		3.55048	-0.0040509
32.5235	0.00137166		32.5405	0.000349929		3.51745	-0.02915					134.374	0.029271		3.56144	-0.0098613		3.5538	-0.0040497
32.5325	0.0013747		32.5485	0.000351791		3.52077	-0.0291864					134.492	0.0299221		3.56476	-0.0098684		3.55713	-0.0040588
32.5405	0.00138298		32.5575	0.000355264		3.5241	-0.0292075					134.624	0.0330963		3.56809	-0.0098777		3.56046	-0.0040655
32.5485	0.00138144		32.5655	0.000354792		3.52742	-0.0291972					134.752	0.0330963		3.57142	-0.0098818		3.56378	-0.0040615
32.5575	0.00137831		32.5735	0.00034969		3.53075	-0.0292111					134.879	0.0330963		3.57474	-0.0098729		3.56711	-0.0040574
32.5655	0.00138273		32.5825	0.000344291		3.53407	-0.0292226					135.017	0.0327606		3.57807	-0.0098738		3.57044	-0.0040633
32.5735	0.00138789		32.5905	0.000339323		3.5374	-0.0292556					135.123	0.0349988		3.58139	-0.0098648		3.57376	-0.0040708
32.5825	0.00139088		32.5985	0.000337701		3.54073	-0.0292609					135.256	0.036006		3.58472	-0.0098644		3.57709	-0.0040714
32.5905	0.00139131		32.6075	0.000351202		3.54405	-0.0292747					135.399	0.0363791		3.58805	-0.0098678		3.58042	-0.0040745
32.5985	0.00138748		32.6155	0.000371473		3.54738	-0.0292597					135.505	0.0379707		3.59137	-0.0098521		3.58375	-0.0040744
32.6075	0.00138643		32.6235	0.000379477		3.5507	-0.0292687					135.654	0.0399229		3.5947	-0.0098544		3.58707	-0.0040669
32.6155	0.00138926		32.6325	0.000373701		3.55403	-0.029291					135.77	0.0420492		3.59802	-0.0098432		3.5904	-0.0040641
32.6235	0.00139813		32.6405	0.000372354		3.55735	-0.0292807					135.898	0.0445859		3.60135	-0.0098414		3.59373	-0.0040634
32.6325	0.00140739		32.6485	0.000379123		3.56068	-0.0292926					136.025	0.0469733		3.60468	-0.0098425		3.59705	-0.0040754
32.6405	0.00140684		32.6575	0.000382337		3.564	-0.0293192					136.142	0.0504052		3.608	-0.0098538		3.60038	-0.0040935
32.6485	0.00140073		32.6655	0.000381678		3.56733	-0.0293226					136.288	0.0525241		3.61133	-0.0098666		3.60371	-0.0041029
32.6575	0.0013931		32.6735	0.000384357		3.57065	-0.0293309					136.407	0.0550309		3.61465	-0.0098557		3.60704	-0.0041032
32.6655	0.00139003		32.6825	0.000387141		3.57398	-0.0293511					136.534	0.0580898		3.61798	-0.009852		3.61036	-0.0041052
32.6735	0.0013903		32.6905	0.000377057		3.57731	-0.0293403					136.663	0.0621525		3.62131	-0.0098417		3.61369	-0.0041078
32.6825	0.00139084		32.6985	0.00035831		3.58063	-0.029324					136.793	0.066222		3.62463	-0.0098397		3.61702	-0.004111
32.6905	0.00138938		32.7075	0.000355466		3.58396	-0.029333					136.921	0.0698031		3.62796	-0.0098375		3.62034	-0.0041082
32.6985	0.00138746		32.7155	0.000363634		3.58728	-0.0293504					137.044	0.0733097		3.63129	-0.0098351		3.62367	-0.004102
32.7075	0.00138395		32.7235	0.000362906		3.59061	-0.0293329					137.171	0.0768908		3.63461	-0.009844		3.627	-0.0041004
32.7155	0.00138793		32.7325	0.000354469		3.59394	-0.0293466					137.298	0.0811434		3.63794	-0.0098466		3.63032	-0.0041049
32.7235	0.00140238		32.7405	0.000349087		3.59726	-0.0293896					137.426	0.0848738		3.64126	-0.0098378		3.63365	-0.0041136
32.7325	0.0014247		32.7485	0.000347253		3.60059	-0.02938					137.557	0.0894994		3.64459	-0.0098369		3.63698	-0.0041158
32.7405	0.00145031		32.7575	0.000345493		3.60391	-0.0293648					137.685	0.0930806		3.64792	-0.0098326		3.64031	-0.0041151
32.7485	0.00147127		32.7655	0.00035349		3.60724	-0.0293515					137.8	0.0966617		3.65124	-0.0098243		3.64363	-0.0041148
32.7575	0.00148332		32.7735	0.000370163		3.61056	-0.0293746					137.927	0.0981837		3.65457	-0.0098153		3.64696	-0.004112
32.7655	0.00148699		32.7825	0.000375164		3.61389	-0.0293686					138.054	0.101675		3.65789	-0.0098181		3.65028	-0.0041133
32.7735	0.00148411		32.7905	0.000371392		3.61721	-0.0293749					138.198	0.104809		3.66122	-0.0098219		3.65361	-0.0041148
32.7825	0.00147906		32.7985	0.000374896		3.62054	-0.0293718					138.317	0.107629		3.66455	-0.0098236		3.65694	-0.0041139
32.7905	0.00148107		32.8065	0.000378652		3.62386	-0.0293729					138.444	0.110315		3.66787	-0.0098252		3.66027	-0.0041132
32.7985	0.00147807		32.8155	0.000380725		3.62719	-0.0293507					138.572	0.110539		3.6712	-0.0098265		3.66359	-0.0041094
32.8065	0.00146525		32.8235	0.000386584		3.63052	-0.029377					138.699	0.110763		3.67453	-0.0098318		3.66692	-0.0041066
32.8155	0.00145056		32.8315	0.00039546		3.63384	-0.0293706					138.826	0.113672		3.67785	-0.0098336		3.67025	-0.0041043
32.8235	0.00144725		32.8405	0.000405064		3.63717	-0.0293373					138.95	0.112876		3.68118	-0.0098311		3.67357	-0.0040963
32.8315	0.0014454		32.8485	0.000406414		3.64049	-0.0293602					138.994	0.1083		3.6845	-0.0098333		3.6769	-0.0040885
32.8405	0.00144732		32.8565	0.000395695		3.64382	-0.0293477					139.081	0.114008		3.68783	-0.0098272		3.68023	-0.0040772
32.8485	0.0014528		32.8655	0.000389562		3.64714	-0.0293413					139.175	0.109912		3.69116	-0.0098091		3.68356	-0.0040666
32.8565	0.00145781		32.8735	0.000385213		3.65047	-0.0293393					139.293	0.110539		3.69448	-0.0097917		3.68688	-0.0040663
32.8655	0.0014577		32.8815	0.000375782		3.6538	-0.0293404					139.421	0.110539		3.69781	-0.0097959		3.69021	-0.0040667
32.8735	0.0014453		32.8905	0.000370825		3.65712	-0.0293226					139.548	0.109718		3.70113	-0.0098004		3.69354	-0.0040593
32.8815	0.00143866		32.8985	0.000367393		3.66045	-0.0293226					139.675	0.106958		3.70446	-0.0098036		3.69686	-0.0040554
32.8905	0.00144299		32.9065	0.00035665		3.66377	-0.0293255					139.794	0.105704		3.70779	-0.0098083		3.70019	-0.004061
32.8985	0.00144576		32.9155	0.000341046		3.6671	-0.0293313					139.902	0.102929		3.71111	-0.009804		3.70352	-0.004064
32.9065	0.00143769		32.9235	0.000320224		3.67042	-0.0293143					140.006	0.100691		3.71444	-0.0098059		3.70684	-0.0040683
32.9155	0.00142958		32.9315	0.000303547		3.67375	-0.029314					140.151	0.0980942		3.71776	-0.0097949		3.71017	-0.0040704
32.9235	0.0014221		32.9405	0.000302164		3.67707	-0.029321					140.278	0.0947816		3.72109	-0.0097919		3.7135	-0.004067
32.9315	0.00141456		32.9485	0.000302184		3.6804	-0.0293095					140.386	0.0936401		3.72442	-0.0097999		3.71683	-0.004063
32.9405	0.00141347		32.9565	0.000295854		3.68373	-0.0293161					140.503	0.089768		3.72774	-0.0098014		3.72015	-0.0040605
32.9485	0.00141966		32.9655	0.000286274		3.68705	-0.0293052					140.63	0.0866644		3.73107	-0.0098033		3.72348	-0.004057
32.9565	0.00143036		32.9735	0.00027315		3.69038	-0.0293229					140.758	0.0828594		3.7344	-0.0097972		3.72681	-0.0040589
32.9655	0.00143571		32.9815	0.000261127		3.6937	-0.0293202					140.877	0.0793827		3.73772	-0.0098056		3.73013	-0.0040679
32.9735	0.00143255		32.9905	0.000257278		3.69703	-0.0293315					140.979	0.075533		3.74105	-0.0098073		3.73346	-0.0040692
32.9815	0.00142707		32.9985	0.000262884		3.70035	-0.0293312					141.087	0.0755106		3.74437	-0.0098017		3.73679	-0.0040648
32.9905	0.00143268		33.0065	0.000272054		3.70368	-0.0293197					141.15	0.0702508		3.7477	-0.0097954		3.74011	-0.0040622
32.9985	0.00144393		33.0155	0.000280534		3.70701	-0.0292732					141.26	0.0692915		3.75103	-0.0097876		3.74344	-0.004064
33.0065	0.00145061		33.0235	0.000287135		3.71033	-0.0292815					141.278	0.0642076		3.75435	-0.0097747		3.74677	-0.0040663
33.0155	0.00145948		33.0315	0.000300048		3.71366	-0.0292597					141.416	0.0637152		3.75768	-0.009766		3.75009	-0.0040748
33.0235	0.00146921		33.0405	0.000312843		3.71698	-0.0292538					141.543	0.060134		3.761	-0.0097527		3.75342	-0.0040812
33.0315	0.00147474		33.0485	0.00032146		3.72031	-0.0292645					141.67	0.0566424		3.76433	-0.0097589		3.75675	-0.0040891
33.0405	0.00147277		33.0565	0.000329435		3.72363	-0.0292439					141.808	0.0546951		3.76766	-0.0097589		3.76008	-0.0041046
33.0485	0.00146951		33.0655	0.000337473		3.72696	-0.0292553					141.914	0.0524569		3.77098	-0.0097527		3.7634	-0.0041157
33.0565	0.00147134		33.0735	0.000344206		3.73028	-0.0292552					142.018	0.0468838		3.77431	-0.0097639		3.76673	-0.0041274
33.0655	0.00147602		33.0815	0.0003459		3.73361	-0.029268					142.129	0.0450932		3.77764	-0.0097718		3.77006	-0.0041233
33.0735	0.00147048		33.0905	0.000353596		3.73693	-0.0292685					142.231	0.041333		3.78096	-0.0097649		3.77338	-0.0041176
33.0815	0.00145692		33.0985	0.00035562		3.74026	-0.0292562					142.343	0.0394529		3.78429	-0.009762		3.77671	-0.0041235
33.0905	0.00144768		33.1065	0.000346262		3.74359	-0.0292444					142.485	0.0372147		3.78761	-0.0097637		3.78004	-0.0041295
33.0985	0.00144236		33.1145	0.000335118		3.74691	-0.0292212					142.613	0.0339021		3.79094	-0.0097542		3.78336	-0.0041315
33.1065	0.00143592		33.1235	0.000328468		3.75024	-0.0292057					142.721	0.0327606		3.79427	-0.0097575		3.78669	-0.0041395
33.1145	0.00142993		33.1315	0.000327849		3.75356	-0.0292165					142.859	0.0296942		3.79759	-0.0097515		3.79002	-0.0041477
33.1235	0.001428		33.1395	0.000329099		3.75689	-0.0292186					142.997	0.0272272		3.80092	-0.0097502		3.79335	-0.0041536
33.1315	0.00142231		33.1485	0.00033018		3.76021	-0.0292063					143.103	0.0256356		3.80424	-0.0097488		3.79667	-0.0041489
33.1395	0.00141464		33.1565	0.000328764		3.76354	-0.0292011					143.252	0.0242554		3.80757	-0.0097425		3.8	-0.0041402
33.1485	0.00140146		33.1645	0.000322957		3.76687	-0.0291965					143.36	0.0220843		3.8109	-0.0097437		3.80333	-0.0041404
33.1565	0.00139153		33.1735	0.000310143		3.77019	-0.0291986					143.496	0.0186225		3.81422	-0.0097376		3.80665	-0.0041393
33.1645	0.00139454		33.1815	0.000305907		3.77352	-0.0291811					143.623	0.0187717		3.81755	-0.0097326		3.80998	-0.0041349
33.1735	0.00140427		33.1895	0.000314698		3.77684	-0.0291691					143.75	0.0187717		3.82087	-0.0097246		3.81331	-0.0041387
33.1815	0.00141658		33.1985	0.000325083		3.78017	-0.0291677					143.882	0.0155162		3.8242	-0.0097189		3.81664	-0.0041416
33.1895	0.00142049		33.2065	0.000332431		3.78349	-0.0291681					143.994	0.0145937		3.82753	-0.009711		3.81996	-0.0041395
33.1985	0.00141883		33.2145	0.000331261		3.78682	-0.0291633					144.079	0.0110126		3.83085	-0.0097002		3.82329	-0.0041471
33.2065	0.00142038		33.2235	0.000327746		3.79014	-0.0291927					144.196	0.0120571		3.83418	-0.0096999		3.82662	-0.0041513
33.2145	0.00142696		33.2315	0.000322427		3.79347	-0.029206					144.323	0.0118333		3.83751	-0.0097051		3.82994	-0.0041482
33.2235	0.00143533		33.2395	0.000321964		3.7968	-0.0292134					144.451	0.0107142		3.84083	-0.0097081		3.83327	-0.0041395
33.2315	0.00144639		33.2485	0.000327963		3.80012	-0.0292368					144.578	0.0111618		3.84416	-0.0097076		3.8366	-0.0041397
33.2395	0.00144898		33.2565	0.000327099		3.80345	-0.029239					144.705	0.00847594		3.84748	-0.0097044		3.83992	-0.0041471
33.2485	0.00143956		33.2645	0.000314383		3.80677	-0.0292522					144.833	0.00847594		3.85081	-0.0097027		3.84325	-0.0041395
33.2565	0.00142018		33.2735	0.00030052		3.8101	-0.0292419					144.96	0.00847594		3.85413	-0.0097121		3.84658	-0.0041277
33.2645	0.00139891		33.2815	0.000286611		3.81342	-0.029225					145.087	0.00981887		3.85746	-0.0097076		3.84991	-0.0041128
33.2735	0.00139159		33.2895	0.000276949		3.81675	-0.0291968					145.21	0.0110397		3.86079	-0.0097045		3.85323	-0.0041039
33.2815	0.00139244		33.2985	0.0002754		3.82008	-0.0291824					145.326	0.00819107		3.86411	-0.0097014		3.85656	-0.0041035
33.2895	0.00139155		33.3065	0.00027336		3.8234	-0.0292012					145.448	0.00847594		3.86744	-0.0097058		3.85989	-0.0040954
33.2985	0.00138393		33.3145	0.000275143		3.82673	-0.0292199					145.576	0.0108634		3.87077	-0.0097038		3.86321	-0.0040922
33.3065	0.001373		33.3235	0.000277236		3.83005	-0.0292449					145.692	0.0110126		3.87409	-0.0097043		3.86654	-0.0040876
33.3145	0.0013661		33.3315	0.000273718		3.83338	-0.0292484					145.777	0.00743144		3.87742	-0.009703		3.86987	-0.0040806
33.3235	0.00136697		33.3395	0.000275914		3.8367	-0.0292393					145.894	0.00847594		3.88074	-0.0097002		3.87319	-0.0040772
33.3315	0.00137886		33.3485	0.000286103		3.84003	-0.0292482					146.021	0.00847594		3.88407	-0.0096971		3.87652	-0.0040764
33.3395	0.00139415		33.3565	0.000297506		3.84335	-0.0292566					146.149	0.00847594		3.8874	-0.0096916		3.87985	-0.0040821
33.3485	0.00139652		33.3645	0.000307911		3.84668	-0.0292648					146.276	0.00847594		3.89072	-0.0096795		3.88318	-0.004083
33.3565	0.00139443		33.3735	0.000317502		3.85	-0.0292772					146.403	0.00847594		3.89405	-0.0096688		3.8865	-0.0040828
33.3645	0.00139552		33.3815	0.000330088		3.85333	-0.0292802					146.531	0.00847594		3.89737	-0.0096774		3.88983	-0.0040847
33.3735	0.00139448		33.3895	0.00034372		3.85666	-0.0292919					146.658	0.00847594		3.9007	-0.0096943		3.89316	-0.0040858
33.3815	0.0013966		33.3985	0.000347505		3.85998	-0.0293023					146.785	0.00847594		3.90403	-0.009691		3.89648	-0.0040832
33.3895	0.00140333		33.4065	0.000345618		3.86331	-0.0293163					146.913	0.00847594		3.90735	-0.0096911		3.89981	-0.0040776
33.3985	0.00140963		33.4145	0.000343538		3.86663	-0.0293181					147.04	0.00840133		3.91068	-0.0096924		3.90314	-0.0040787
33.4065	0.00141822		33.4225	0.000340276		3.86996	-0.0293211					147.157	0.00593929		3.914	-0.009702		3.90646	-0.0040826
33.4145	0.00142145		33.4315	0.000332622		3.87329	-0.0293329					147.295	0.00623772		3.91733	-0.0097028		3.90979	-0.0040807
33.4225	0.00142854		33.4395	0.000322197		3.87661	-0.0293336					147.422	0.00623772		3.92066	-0.009699		3.91312	-0.0040863
33.4315	0.00144477		33.4475	0.00031232		3.87994	-0.029342					147.549	0.00623772		3.92398	-0.0096988		3.91644	-0.0040922
33.4395	0.00145328		33.4565	0.000304832		3.88326	-0.0293374					147.677	0.00623772		3.92731	-0.0097012		3.91977	-0.0040905
33.4475	0.00145704		33.4645	0.000296255		3.88659	-0.0293416					147.804	0.00623772		3.93064	-0.0097051		3.9231	-0.0040907
33.4565	0.00146317		33.4725	0.000285592		3.88991	-0.0293459					147.931	0.00283563		3.93396	-0.0097052		3.92643	-0.0040969
33.4645	0.00147146		33.4815	0.000283098		3.89324	-0.0293432					148.059	0.00265657		3.93729	-0.0096937		3.92975	-0.0041074
33.4725	0.00147746		33.4895	0.000284839		3.89656	-0.0293596					148.186	0.00265657		3.94061	-0.0096901		3.93308	-0.0041225
33.4815	0.00147988		33.4975	0.000287545		3.89989	-0.0293838					148.313	0.00265657		3.94394	-0.0096848		3.93641	-0.0041275
33.4895	0.00147412		33.5065	0.000292052		3.90321	-0.0293859					148.441	0.00265657		3.94727	-0.0096825		3.93973	-0.004123
33.4975	0.00145901		33.5145	0.000298257		3.90654	-0.0293705					148.579	0.000368613		3.95059	-0.0096678		3.94306	-0.0041313
33.5065	0.00143964		33.5225	0.000303186		3.90987	-0.0293569					148.688	-0.00130827		3.95392	-0.0096586		3.94639	-0.0041347
33.5145	0.00142842		33.5315	0.000308855		3.91319	-0.0293417					148.823	-0.000924579		3.95724	-0.0096628		3.94971	-0.0041394
33.5225	0.00142358		33.5395	0.000311998		3.91652	-0.029344					148.95	-0.000924579		3.96057	-0.0096639		3.95304	-0.004148
33.5315	0.00141003		33.5475	0.000307691		3.91984	-0.0293499					149.077	-0.000924579		3.9639	-0.0096638		3.95637	-0.0041465
33.5395	0.00139686		33.5565	0.000303214		3.92317	-0.0293573					149.205	-0.000924579		3.96722	-0.0096676		3.9597	-0.0041362
33.5475	0.0013923		33.5645	0.000299806		3.92649	-0.0293583					149.332	-0.000924579		3.97055	-0.009669		3.96302	-0.004136
33.5565	0.0013881		33.5725	0.000295088		3.92982	-0.0293264					149.459	-0.000924579		3.97388	-0.009676		3.96635	-0.0041521
33.5645	0.00138357		33.5815	0.000294189		3.93315	-0.0293013					149.592	-0.00409878		3.9772	-0.0096817		3.96968	-0.0041519
33.5725	0.00138164		33.5895	0.000293013		3.93647	-0.0292916					149.718	-0.00311306		3.98053	-0.0096695		3.973	-0.0041595
33.5815	0.00138628		33.5975	0.000292858		3.9398	-0.029304					149.842	-0.00495337		3.98385	-0.0096599		3.97633	-0.0041635
33.5895	0.00139342		33.6065	0.000294971		3.94312	-0.0293143					149.969	-0.00495337		3.98718	-0.0096577		3.97966	-0.0041539
33.5975	0.00139348		33.6145	0.000296496		3.94645	-0.0292931					150.096	-0.0011484		3.99051	-0.00965		3.98299	-0.0041572
33.6065	0.00139365		33.6225	0.000291515		3.94977	-0.0292848					150.213	-0.000812669		3.99383	-0.009645		3.98631	-0.0041655
33.6145	0.00140215		33.6315	0.000286239		3.9531	-0.0292835					150.271	-0.0068079		3.99716	-0.0096452		3.98964	-0.004166
33.6225	0.00140357		33.6395	0.000289503		3.95642	-0.0292713					150.404	-0.00480416		4.00048	-0.009645		3.99297	-0.0041724
33.6315	0.00139611		33.6475	0.000294998		3.95975	-0.0292514					150.512	-0.00477432		4.00381	-0.0096392		3.99629	-0.0041782
33.6395	0.00139502		33.6565	0.000295291		3.96308	-0.0292413					150.648	-0.00450573		4.00714	-0.0096391		3.99962	-0.0041857
33.6475	0.00139806		33.6645	0.000290193		3.9664	-0.0292469					150.786	-0.00484146		4.01046	-0.0096411		4.00295	-0.0042003
33.6565	0.00140796		33.6725	0.000286362		3.96973	-0.0292474					150.903	-0.00450573		4.01379	-0.0096331		4.00627	-0.0042106
33.6645	0.00141523		33.6815	0.00028233		3.97305	-0.0292438					151.03	-0.00450573		4.01712	-0.0096279		4.0096	-0.0042107
33.6725	0.00141842		33.6895	0.000276622		3.97638	-0.0292257					151.157	-0.00450573		4.02044	-0.0096289		4.01293	-0.0042038
33.6815	0.0014235		33.6975	0.000268056		3.9797	-0.0292255					151.285	-0.00450573		4.02377	-0.0096299		4.01626	-0.0041979
33.6895	0.00143031		33.7065	0.000262162		3.98303	-0.0292287					151.412	-0.00450573		4.02709	-0.0096365		4.01958	-0.0042007
33.6975	0.00143343		33.7145	0.000264692		3.98636	-0.0292391					151.539	-0.00450573		4.03042	-0.0096353		4.02291	-0.0042179
33.7065	0.00143847		33.7225	0.000266134		3.98968	-0.0292558					151.667	-0.00450573		4.03375	-0.0096401		4.02624	-0.0042199
33.7145	0.00143917		33.7305	0.000265907		3.99301	-0.029254					151.794	-0.00450573		4.03707	-0.0096408		4.02956	-0.0042215
33.7225	0.00143151		33.7395	0.000270503		3.99633	-0.029265					151.921	-0.00450573		4.0404	-0.0096321		4.03289	-0.0042259
33.7305	0.00142116		33.7475	0.000275763		3.99966	-0.0292571					152.049	-0.00450573		4.04372	-0.0096241		4.03622	-0.0042181
33.7395	0.00140343		33.7555	0.000278933		4.00298	-0.0292565					152.185	-0.00728112		4.04705	-0.0096205		4.03954	-0.0042136
33.7475	0.00138821		33.7645	0.00028027		4.00631	-0.0292463					152.295	-0.00728112		4.05038	-0.0096167		4.04287	-0.0042262
33.7555	0.00137642		33.7725	0.000280119		4.00963	-0.0292414					152.431	-0.00450573		4.0537	-0.0096218		4.0462	-0.0042401
33.7645	0.0013605		33.7805	0.000275089		4.01296	-0.029255					152.558	-0.00450573		4.05703	-0.0096263		4.04953	-0.0042383
33.7725	0.00134365		33.7895	0.000275812		4.01628	-0.029265					152.685	-0.00450573		4.06036	-0.0096256		4.05285	-0.0042372
33.7805	0.00133737		33.7975	0.000284894		4.01961	-0.0292633					152.813	-0.00450573		4.06368	-0.0096282		4.05618	-0.0042399
33.7895	0.00134226		33.8055	0.000288331		4.02294	-0.0292326					152.94	-0.00450573		4.06701	-0.0096219		4.0595	-0.0042492
33.7975	0.00136421		33.8145	0.000288228		4.02626	-0.0292193					153.067	-0.00450573		4.07033	-0.009621		4.06283	-0.0042628
33.8055	0.00138213		33.8225	0.000287572		4.02959	-0.0292222					153.195	-0.00450573		4.07366	-0.009627		4.06616	-0.0042616
33.8145	0.0013926		33.8305	0.00028611		4.03291	-0.029217					153.327	-0.00816827		4.07698	-0.009629		4.06949	-0.0042593
33.8225	0.00140382		33.8395	0.000278249		4.03624	-0.0292279					153.439	-0.00679369		4.08031	-0.0096199		4.07281	-0.0042537
33.8305	0.00141574		33.8475	0.000268458		4.03956	-0.0292423					153.577	-0.00450573		4.08364	-0.0096163		4.07614	-0.0042493
33.8395	0.00143291		33.8555	0.000260013		4.04289	-0.0292557					153.704	-0.00845992		4.08696	-0.0096231		4.07947	-0.0042406
33.8475	0.00145243		33.8645	0.000257706		4.04622	-0.0292476					153.832	-0.00875834		4.09029	-0.0096256		4.08279	-0.0042375
33.8555	0.00146621		33.8725	0.00025183		4.04954	-0.0292393					153.955	-0.00669421		4.09362	-0.0096277		4.08612	-0.0042264
33.8645	0.00147389		33.8805	0.000237822		4.05287	-0.0292321					154.086	-0.00853452		4.09694	-0.0096283		4.08945	-0.0042221
33.8725	0.00147761		33.8895	0.000231925		4.05619	-0.0292287					154.203	-0.00679369		4.10027	-0.0096255		4.09278	-0.0042289
33.8805	0.00146909		33.8975	0.000225365		4.05952	-0.0292465					154.341	-0.00450573		4.10359	-0.0096262		4.0961	-0.0042338
33.8895	0.00146729		33.9055	0.00021502		4.06284	-0.0292491					154.479	-0.00618439		4.10692	-0.00963		4.09943	-0.0042218
33.8975	0.00147686		33.9145	0.000207999		4.06617	-0.0292356					154.587	-0.00728112		4.11025	-0.0096315		4.10276	-0.0042393
33.9055	0.00148976		33.9225	0.00020967		4.06949	-0.0292284					154.723	-0.00450573		4.11357	-0.0096406		4.10608	-0.004233
33.9145	0.00149325		33.9305	0.000214834		4.07282	-0.0292151					154.85	-0.00450573		4.1169	-0.0096412		4.10941	-0.0042345
33.9225	0.0014853		33.9395	0.000219324		4.07615	-0.0292164					154.978	-0.00450573		4.12022	-0.0096346		4.11274	-0.0042324
33.9305	0.00147306		33.9475	0.000218192		4.07947	-0.0292269					155.116	-0.00669421		4.12355	-0.0096299		4.11606	-0.0042301
33.9395	0.00146448		33.9555	0.000220071		4.0828	-0.0292381					155.232	-0.00801227		4.12688	-0.0096273		4.11939	-0.0042359
33.9475	0.0014622		33.9645	0.000237482		4.08612	-0.0292492					155.36	-0.00450573		4.1302	-0.0096301		4.12272	-0.0042364
33.9555	0.00145665		33.9725	0.000246443		4.08945	-0.0292541					155.487	-0.00450573		4.13353	-0.0096335		4.12605	-0.0042412
33.9645	0.00144416		33.9805	0.000251691		4.09277	-0.0292494					155.614	-0.00450573		4.13685	-0.0096289		4.12937	-0.0042341
33.9725	0.00143273		33.9895	0.000258182		4.0961	-0.0292628					155.742	-0.00450573		4.14018	-0.0096185		4.1327	-0.0042244
33.9805	0.00142091		33.9975	0.000257732		4.09943	-0.0292733					155.869	-0.00450573		4.14351	-0.0096115		4.13603	-0.0042202
33.9895	0.00141151		34.0055	0.000256372		4.10275	-0.0292824					155.996	-0.00450573		4.14683	-0.0096057		4.13935	-0.0042097
33.9975	0.00141754		34.0145	0.000256548		4.10608	-0.0292937					156.124	-0.00450573		4.15016	-0.0096084		4.14268	-0.0042037
34.0055	0.00142633		34.0225	0.000260475		4.1094	-0.0292965					156.251	-0.00450573		4.15349	-0.0096095		4.14601	-0.0042027
34.0145	0.00143527		34.0305	0.000272199		4.11273	-0.0293054					156.378	-0.00450573		4.15681	-0.0096038		4.14933	-0.004206
34.0225	0.00143917		34.0385	0.000282408		4.11605	-0.0293125					156.506	-0.00450573		4.16014	-0.0096066		4.15266	-0.0042059
34.0305	0.00143509		34.0475	0.000274136		4.11938	-0.0293085					156.633	-0.00450573		4.16346	-0.0096096		4.15599	-0.0042137
34.0385	0.0014358		34.0555	0.000266835		4.1227	-0.0293193					156.76	-0.00450573		4.16679	-0.0096171		4.15932	-0.0042149
34.0475	0.00144532		34.0635	0.00026582		4.12603	-0.029324					156.888	-0.00450573		4.17012	-0.0096176		4.16264	-0.0042151
34.0555	0.00145908		34.0725	0.000264916		4.12936	-0.0293296					157.015	-0.00450573		4.17344	-0.0096085		4.16597	-0.0042036
34.0635	0.00146838		34.0805	0.00026813		4.13268	-0.0293145					157.142	-0.00450573		4.17677	-0.0096001		4.1693	-0.0041981
34.0725	0.00146817		34.0885	0.000269006		4.13601	-0.0293103					157.277	-0.00488942		4.18009	-0.0095996		4.17262	-0.0041874
34.0805	0.00145998		34.0975	0.00026826		4.13933	-0.0293029					157.392	-0.0047499		4.18342	-0.0096024		4.17595	-0.00418
34.0885	0.00145521		34.1055	0.000264353		4.14266	-0.0292973					157.524	-0.00450573		4.18675	-0.0096021		4.17928	-0.0041818
34.0975	0.00145426		34.1135	0.000257463		4.14598	-0.0292918					157.652	-0.00450573		4.19007	-0.0095931		4.1826	-0.0042016
34.1055	0.00145973		34.1225	0.000248395		4.14931	-0.0292892					157.784	-0.00442434		4.1934	-0.0095853		4.18593	-0.0042002
34.1135	0.00147127		34.1305	0.000237465		4.15264	-0.0292941					157.911	-0.00385461		4.19672	-0.0095769		4.18926	-0.0042118
34.1225	0.00147992		34.1385	0.000226362		4.15596	-0.0293006					158.034	-0.00167065		4.20005	-0.0095752		4.19259	-0.0042107
34.1305	0.00148291		34.1475	0.000218987		4.15929	-0.0293101					158.161	-0.00372235		4.20338	-0.0095871		4.19591	-0.0042142
34.1385	0.00148094		34.1555	0.000216351		4.16261	-0.0293123					158.198	-0.00674395		4.2067	-0.0095949		4.19924	-0.0042178
34.1475	0.00149071		34.1635	0.000218213		4.16594	-0.0293244					158.31	-0.00495337		4.21003	-0.0095997		4.20257	-0.0042129
34.1555	0.00150313		34.1725	0.000221605		4.16926	-0.029321					158.441	-0.00361044		4.21336	-0.0095968		4.20589	-0.0042209
34.1635	0.00150351		34.1805	0.00021924		4.17259	-0.0293191					158.564	-0.00517719		4.21668	-0.009587		4.20922	-0.0042037
34.1725	0.00150602		34.1885	0.000216663		4.17591	-0.0293148					158.692	-0.00450573		4.22001	-0.0095877		4.21255	-0.0041902
34.1805	0.00151315		34.1975	0.000212869		4.17924	-0.0292859					158.808	-0.00260324		4.22333	-0.0095972		4.21587	-0.0041823
34.1885	0.00151958		34.2055	0.000209505		4.18257	-0.0292748					158.955	-0.00361044		4.22666	-0.0096006		4.2192	-0.0041955
34.1975	0.00152138		34.2135	0.000206327		4.18589	-0.029269					159.074	-0.00495337		4.22999	-0.0096027		4.22253	-0.0041912
34.2055	0.00151863		34.2225	0.000213047		4.18922	-0.0292598					159.201	-0.00450573		4.23331	-0.0096004		4.22586	-0.0041988
34.2135	0.00151666		34.2305	0.000226634		4.19254	-0.0292604					159.328	-0.00401739		4.23664	-0.009602		4.22918	-0.0042001
34.2225	0.00151713		34.2385	0.00023381		4.19587	-0.0292646					159.456	-0.00495337		4.23996	-0.0096114		4.23251	-0.0042012
34.2305	0.00150792		34.2475	0.000234153		4.19919	-0.029268					159.573	-0.00260324		4.24329	-0.0096091		4.23584	-0.0042054
34.2385	0.00148891		34.2555	0.000237766		4.20252	-0.0292631					159.71	-0.00510259		4.24662	-0.0096056		4.23916	-0.0042092
34.2475	0.00147932		34.2635	0.000250264		4.20584	-0.0292326					159.838	-0.00435651		4.24994	-0.0095945		4.24249	-0.0042015
34.2555	0.00147805		34.2725	0.000273032		4.20917	-0.0292085					159.965	-0.00450573		4.25327	-0.0095885		4.24582	-0.0042076
34.2635	0.00147215		34.2805	0.000295935		4.21249	-0.0292099					160.085	-0.00181987		4.25659	-0.0095953		4.24914	-0.0042161
34.2725	0.00145286		34.2885	0.00030223		4.21582	-0.0292259					160.22	-0.000924579		4.25992	-0.0095979		4.25247	-0.0042276
34.2805	0.00143594		34.2975	0.000311509		4.21915	-0.0292324					160.347	-0.000924579		4.26325	-0.0095995		4.2558	-0.0042314
34.2885	0.00143087		34.3055	0.000315156		4.22247	-0.0292344					160.475	-0.000924579		4.26657	-0.0096009		4.25913	-0.0042331
34.2975	0.00142518		34.3135	0.000304778		4.2258	-0.0292347					160.602	-0.000924579		4.2699	-0.0096012		4.26245	-0.0042239
34.3055	0.00140905		34.3225	0.000293542		4.22912	-0.0292316					160.729	-0.000924579		4.27323	-0.0096025		4.26578	-0.004222
34.3135	0.00139708		34.3305	0.000286356		4.23245	-0.0292213					160.857	-0.000924579		4.27655	-0.0095997		4.26911	-0.00421
34.3225	0.0014016		34.3385	0.000276633		4.23578	-0.0292208					160.984	-0.000924579		4.27988	-0.0095983		4.27243	-0.0042033
34.3305	0.00140753		34.3465	0.000263855		4.2391	-0.0292239					161.111	-0.000924579		4.2832	-0.0096014		4.27576	-0.004215
34.3385	0.00140232		34.3555	0.000242114		4.24242	-0.0292146					161.239	-0.000924579		4.28653	-0.0096005		4.27909	-0.0042274
34.3465	0.00139825		34.3635	0.000229815		4.24575	-0.0291963					161.366	-0.000924579		4.28986	-0.0096025		4.28241	-0.004214
34.3555	0.00140966		34.3715	0.000236325		4.24908	-0.0291792					161.493	-0.000924579		4.29318	-0.0096042		4.28574	-0.0042173
34.3635	0.00143222		34.3805	0.000238434		4.2524	-0.0291751					161.621	-0.000924579		4.29651	-0.0096045		4.28907	-0.0042202
34.3715	0.00144453		34.3885	0.000237072		4.25573	-0.0291701					161.748	-0.000924579		4.29983	-0.0096083		4.29239	-0.0042362
34.3805	0.00144379		34.3965	0.000238328		4.25905	-0.0291627					161.875	-0.000924579		4.30316	-0.0096047		4.29572	-0.0042649
34.3885	0.00145427		34.4055	0.000244838		4.26238	-0.0291604					162.003	-0.000924579		4.30649	-0.0095969		4.29905	-0.0042932
34.3965	0.00146675		34.4135	0.000250143		4.2657	-0.0291482					162.13	-0.000924579		4.30981	-0.009596		4.30238	-0.0043027
34.4055	0.00147061		34.4215	0.000251033		4.26903	-0.0291372					162.257	-0.000924579		4.31314	-0.0096007		4.3057	-0.0043157
34.4135	0.00147405		34.4305	0.000249753		4.27236	-0.0291315					162.385	-0.000924579		4.31646	-0.0096092		4.30903	-0.0043134
34.4215	0.00147856		34.4385	0.000251567		4.27568	-0.0291304					162.512	-0.000924579		4.31979	-0.0096141		4.31236	-0.0043127
34.4305	0.00148193		34.4465	0.000248113		4.27901	-0.0291283					162.639	-0.000924579		4.32312	-0.0096132		4.31568	-0.0043254
34.4385	0.00148824		34.4555	0.000243609		4.28233	-0.0291306					162.767	-0.000924579		4.32644	-0.0096145		4.31901	-0.0043302
34.4465	0.0014821		34.4635	0.000242614		4.28566	-0.0291328					162.894	-0.000924579		4.32977	-0.0096187		4.32234	-0.0043144
34.4555	0.00146358		34.4715	0.000245921		4.28898	-0.029135					163.021	-0.000924579		4.3331	-0.0096222		4.32566	-0.004319
34.4635	0.00145909		34.4805	0.000250054		4.29231	-0.0291456					163.149	-0.000924579		4.33642	-0.0096222		4.32899	-0.0043227
34.4715	0.00145459		34.4885	0.000248689		4.29563	-0.0291468					163.276	-0.000924579		4.33975	-0.0096242		4.33232	-0.0043306
34.4805	0.00144353		34.4965	0.000248869		4.29896	-0.0291358					163.403	-0.000924579		4.34307	-0.0096275		4.33565	-0.0043252
34.4885	0.00143688		34.5055	0.000256788		4.30229	-0.0291211					163.531	-0.000924579		4.3464	-0.0096266		4.33897	-0.0043383
34.4965	0.00143211		34.5135	0.000268419		4.30561	-0.0291144					163.658	-0.000924579		4.34973	-0.0096271		4.3423	-0.0043447
34.5055	0.0014264		34.5215	0.000277332		4.30894	-0.0291172					163.785	-0.000924579		4.35305	-0.0096352		4.34563	-0.0043585
34.5135	0.00142461		34.5305	0.000279861		4.31226	-0.0291218					163.913	-0.000924579		4.35638	-0.0096423		4.34895	-0.0043572
34.5215	0.00142392		34.5385	0.000280061		4.31559	-0.0291154					164.04	-0.000924579		4.3597	-0.0096458		4.35228	-0.0043641
34.5305	0.00142466		34.5465	0.000287042		4.31891	-0.0291033					164.167	-0.000924579		4.36303	-0.0096528		4.35561	-0.0043617
34.5385	0.0014401		34.5555	0.000293177		4.32224	-0.0290982					164.295	-0.000924579		4.36636	-0.0096568		4.35893	-0.0043533
34.5465	0.00144322		34.5635	0.000298838		4.32557	-0.0290884					164.422	-0.000924579		4.36968	-0.0096578		4.36226	-0.0043456
34.5555	0.00143613		34.5715	0.0003085		4.32889	-0.0290833					164.549	-0.000924579		4.37301	-0.0096629		4.36559	-0.0043646
34.5635	0.00143837		34.5805	0.000309839		4.33222	-0.0290781					164.677	-0.000924579		4.37634	-0.0096706		4.36892	-0.0043773
34.5715	0.00144025		34.5885	0.000307688		4.33554	-0.0290713					164.804	-0.000924579		4.37966	-0.0096807		4.37224	-0.0043816
34.5805	0.00143868		34.5965	0.000305826		4.33887	-0.0290796					164.932	-0.000924579		4.38299	-0.0096897		4.37557	-0.0043922
34.5885	0.00143886		34.6055	0.000299916		4.34219	-0.0290988					165.059	-0.000924579		4.38631	-0.0096944		4.3789	-0.0043872
34.5965	0.00143829		34.6135	0.000294655		4.34552	-0.0291274					165.186	-0.000924579		4.38964	-0.0097032		4.38222	-0.0043815
34.6055	0.00143284		34.6215	0.000298909		4.34884	-0.0291535					165.314	-0.000924579		4.39297	-0.0097111		4.38555	-0.0043795
34.6135	0.00142731		34.6295	0.000300662		4.35217	-0.0291673					165.441	-0.000924579		4.39629	-0.0097126		4.38888	-0.0043887
34.6215	0.00142065		34.6385	0.000299509		4.3555	-0.0291755					165.568	-0.000924579		4.39962	-0.0097116		4.3922	-0.0043934
34.6295	0.00142869		34.6465	0.000298411		4.35882	-0.0291813					165.696	-0.000924579		4.40294	-0.0097071		4.39553	-0.0043988
34.6385	0.00143506		34.6545	0.000289804		4.36215	-0.0291757					165.823	-0.000924579		4.40627	-0.009703		4.39886	-0.0043949
34.6465	0.00142587		34.6635	0.000286257		4.36547	-0.0291537					165.95	-0.000924579		4.4096	-0.0097043		4.40219	-0.0043965
34.6545	0.00142365		34.6715	0.000290026		4.3688	-0.0291428					166.078	-0.000924579		4.41292	-0.0097078		4.40551	-0.0044032
34.6635	0.00142924		34.6795	0.000291107		4.37212	-0.029144					166.205	-0.000924579		4.41625	-0.0097127		4.40884	-0.0044272
34.6715	0.00143807		34.6885	0.000287107		4.37545	-0.0291404					166.343	-0.00152144		4.41958	-0.0097279		4.41217	-0.0044438
34.6795	0.00144303		34.6965	0.000284029		4.37878	-0.0291367					166.46	-0.00137222		4.4229	-0.0097413		4.41549	-0.0044469
34.6885	0.00144166		34.7045	0.00026711		4.3821	-0.0291383					166.587	-0.0011484		4.42623	-0.0097517		4.41882	-0.0044749
34.6965	0.00143647		34.7135	0.000247041		4.38543	-0.0291495					166.707	-0.00130827		4.42955	-0.0097583		4.42215	-0.0044786
34.7045	0.0014273		34.7215	0.000228936		4.38875	-0.0291483					166.842	-0.000924579		4.43288	-0.0097576		4.42547	-0.0044803
34.7135	0.00142051		34.7295	0.000213593		4.39208	-0.0291313					166.977	-0.00130827		4.43621	-0.0097498		4.4288	-0.0044818
34.7215	0.00142523		34.7385	0.00020896		4.3954	-0.02911					167.096	-0.0011484		4.43953	-0.0097499		4.43213	-0.0044934
34.7295	0.00143097		34.7465	0.000206427		4.39873	-0.029104					167.224	-0.000924579		4.44286	-0.009766		4.43546	-0.0044964
34.7385	0.00142335		34.7545	0.00019565		4.40205	-0.0291044					167.362	-0.00126031		4.44618	-0.0097727		4.43878	-0.0045043
34.7465	0.00142099		34.7635	0.000183077		4.40538	-0.0291054					167.478	-0.000924579		4.44951	-0.0097717		4.44211	-0.0045077
34.7545	0.00141898		34.7715	0.000178233		4.40871	-0.0291198					167.606	-0.000775365		4.45284	-0.0097686		4.44544	-0.0045225
34.7635	0.00141189		34.7795	0.000181876		4.41203	-0.0291288					167.722	-0.00122301		4.45616	-0.0097676		4.44876	-0.0045303
34.7715	0.00140902		34.7885	0.00019263		4.41536	-0.0291289					167.86	-0.000924579		4.45949	-0.0097679		4.45209	-0.004527
34.7795	0.00141059		34.7965	0.000201386		4.41868	-0.0291327					167.988	-0.00107379		4.46281	-0.0097682		4.45542	-0.0045328
34.7885	0.00141609		34.8045	0.000205881		4.42201	-0.029132					168.115	-0.000849972		4.46614	-0.0097703		4.45875	-0.0045299
34.7965	0.00141864		34.8135	0.000204215		4.42533	-0.0291228					168.242	-0.000924579		4.46947	-0.009776		4.46207	-0.004534
34.8045	0.00141717		34.8215	0.00020098		4.42866	-0.0291281					168.37	-0.000924579		4.47279	-0.0097764		4.4654	-0.0045341
34.8135	0.00141721		34.8295	0.00019768		4.43198	-0.0291348					168.497	-0.00101411		4.47612	-0.009773		4.46873	-0.0045261
34.8215	0.00142052		34.8385	0.000195104		4.43531	-0.0291339					168.54	-0.00607248		4.47945	-0.0097744		4.47205	-0.00452
34.8295	0.00141387		34.8465	0.000196425		4.43864	-0.0291402					168.633	-0.00020835		4.48277	-0.0097793		4.47538	-0.0045138
34.8385	0.00141022		34.8545	0.000204735		4.44196	-0.0291386					168.752	-0.000775365		4.4861	-0.0097888		4.47871	-0.0045105
34.8465	0.00141672		34.8635	0.000208311		4.44529	-0.0291392					168.879	-0.000849972		4.48942	-0.0097948		4.48203	-0.0045173
34.8545	0.00142713		34.8715	0.000199		4.44861	-0.0291735					169.017	0.000368613		4.49275	-0.0097948		4.48536	-0.0045184
34.8635	0.00143505		34.8795	0.000189775		4.45194	-0.029193					169.129	-0.000517631		4.49608	-0.0097922		4.48869	-0.004537
34.8715	0.00142653		34.8885	0.000189364		4.45526	-0.029196					169.261	0.00265657		4.4994	-0.0097914		4.49202	-0.0045332
34.8795	0.00141641		34.8965	0.000192597		4.45859	-0.0291968					169.38	-0.00110364		4.50273	-0.0097895		4.49534	-0.0045279
34.8885	0.00142778		34.9045	0.000194773		4.46192	-0.0291995					169.526	-0.00126031		4.50605	-0.0097814		4.49867	-0.0045308
34.8965	0.00144122		34.9135	0.000199585		4.46524	-0.0292028					169.633	0.000977906		4.50938	-0.0097765		4.502	-0.004519
34.9045	0.00144544		34.9215	0.000207428		4.46857	-0.0292048					169.77	0.00265657		4.51271	-0.0097851		4.50532	-0.0045239
34.9135	0.00145253		34.9295	0.000209991		4.47189	-0.0292202					169.898	0.00265657		4.51603	-0.0097951		4.50865	-0.0045297
34.9215	0.00146034		34.9375	0.000202656		4.47522	-0.0292376					170.025	0.00265657		4.51936	-0.0098047		4.51198	-0.0045414
34.9295	0.00145898		34.9465	0.000194447		4.47854	-0.0292473					170.153	0.00265657		4.52269	-0.0098056		4.5153	-0.0045539
34.9375	0.00144768		34.9545	0.000199512		4.48187	-0.029257					170.28	0.00265657		4.52601	-0.0097997		4.51863	-0.0045615
34.9465	0.0014381		34.9625	0.000204611		4.48519	-0.0292616					170.407	0.00265657		4.52934	-0.0097954		4.52196	-0.0045856
34.9545	0.00144714		34.9715	0.000202743		4.48852	-0.0292573					170.535	0.00265657		4.53266	-0.0097978		4.52529	-0.0046015
34.9625	0.00145194		34.9795	0.00020252		4.49184	-0.0292498					170.662	0.00265657		4.53599	-0.0098033		4.52861	-0.0046043
34.9715	0.00143223		34.9875	0.000204452		4.49517	-0.029259					170.789	0.00265657		4.53932	-0.0098093		4.53194	-0.0046143
34.9795	0.00142331		34.9965	0.000207736		4.4985	-0.0292742					170.917	0.00265657		4.54264	-0.0098163		4.53526	-0.0046084
34.9875	0.00142764		35.0045	0.000206508		4.50182	-0.0292838					171.055	0.000977906		4.54597	-0.0098215		4.53859	-0.004614
34.9965	0.00142134		35.0125	0.000208511		4.50515	-0.0292775					171.145	-0.000668783		4.54929	-0.0098195		4.54192	-0.0046195
35.0045	0.00140487		35.0215	0.000215412		4.50847	-0.0292746								4.55262	-0.0098238		4.54525	-0.0046342
35.0125	0.00139849		35.0295	0.000223304		4.5118	-0.0292562								4.55595	-0.0098351		4.54857	-0.0046428
35.0215	0.00139846		35.0375	0.00023227		4.51512	-0.0292286								4.55927	-0.0098473		4.5519	-0.0046617
35.0295	0.00139123		35.0465	0.000242112		4.51845	-0.0292142								4.5626	-0.0098533		4.55523	-0.0046667
35.0375	0.00138529		35.0545	0.000246224		4.52178	-0.0292079								4.56592	-0.0098535		4.55856	-0.0046892
35.0465	0.00139433		35.0625	0.000248		4.5251	-0.0292052								4.56925	-0.0098549		4.56188	-0.004699
35.0545	0.00140509		35.0715	0.000244934		4.52843	-0.029203								4.57258	-0.0098572		4.56521	-0.0046982
35.0625	0.00140353		35.0795	0.000238972		4.53175	-0.029164								4.5759	-0.0098667		4.56854	-0.0047164
35.0715	0.00139986		35.0875	0.000239512		4.53508	-0.0291363								4.57923	-0.0098807		4.57186	-0.0047247
35.0795	0.00140579		35.0965	0.000241224		4.5384	-0.0291276								4.58255	-0.0098901		4.57519	-0.0047208
35.0875	0.00141273		35.1045	0.00024083		4.54173	-0.0291177								4.58588	-0.0098905		4.57852	-0.0047248
35.0965	0.00141348		35.1125	0.000237788		4.54505	-0.0291078								4.58921	-0.0098966		4.58184	-0.0047307
35.1045	0.00142032		35.1215	0.000232142		4.54838	-0.0290931								4.59253	-0.0099062		4.58517	-0.0047388
35.1125	0.00143253		35.1295	0.000220786		4.55171	-0.0290844								4.59586	-0.0099119		4.5885	-0.0047461
35.1215	0.00143672		35.1375	0.000212604		4.55503	-0.0290742								4.59919	-0.0099123		4.59183	-0.0047495
35.1295	0.0014323		35.1465	0.000210978		4.55836	-0.0290709								4.60251	-0.0099131		4.59515	-0.0047484
35.1375	0.00142552		35.1545	0.000213968		4.56168	-0.0290819								4.60584	-0.0099192		4.59848	-0.0047458
35.1465	0.00142684		35.1625	0.00021095		4.56501	-0.0290883								4.60916	-0.0099253		4.60181	-0.0047553
35.1545	0.0014381		35.1715	0.000203181		4.56833	-0.0290893								4.61249	-0.0099327		4.60513	-0.0047442
35.1625	0.0014447		35.1795	0.000202068		4.57166	-0.0290758								4.61582	-0.0099375		4.60846	-0.0047473
35.1715	0.00144851		35.1875	0.000197971		4.57498	-0.0290741								4.61914	-0.0099474		4.61179	-0.0047384
35.1795	0.00145398		35.1965	0.000187722		4.57831	-0.0290572								4.62247	-0.0099483		4.61511	-0.0047305
35.1875	0.00145477		35.2045	0.000181343		4.58164	-0.0290346								4.62579	-0.009943		4.61844	-0.0047463
35.1965	0.00144671		35.2125	0.00018336		4.58496	-0.0290199								4.62912	-0.0099395		4.62177	-0.004748
35.2045	0.00144176		35.2215	0.000186935		4.58829	-0.0290321								4.63245	-0.0099479		4.62509	-0.0047518
35.2125	0.00142563		35.2295	0.000184185		4.59161	-0.0290378								4.63577	-0.0099471		4.62842	-0.0047392
35.2215	0.00141819		35.2375	0.000175098		4.59494	-0.0290406								4.6391	-0.009942		4.63175	-0.0047489
35.2295	0.0014164		35.2455	0.000169611		4.59826	-0.0290563								4.64243	-0.0099369		4.63508	-0.0047538
35.2375	0.00140126		35.2545	0.000173132		4.60159	-0.0290613								4.64575	-0.0099365		4.6384	-0.0047629
35.2455	0.00138529		35.2625	0.000170139		4.60492	-0.0290641								4.64908	-0.0099419		4.64173	-0.0047573
35.2545	0.00137412		35.2705	0.000171023		4.60824	-0.0290784								4.6524	-0.0099475		4.64506	-0.0047712
35.2625	0.00136254		35.2795	0.000181859		4.61157	-0.0290846								4.65573	-0.0099575		4.64838	-0.0047838
35.2705	0.00134878		35.2875	0.000195227		4.61489	-0.029084								4.65906	-0.0099634		4.65171	-0.0047772
35.2795	0.0013424		35.2955	0.000196896		4.61822	-0.0290912								4.66238	-0.0099666		4.65504	-0.0047689
35.2875	0.00134819		35.3045	0.000191817		4.62154	-0.0290753								4.66571	-0.0099729		4.65836	-0.004776
35.2955	0.00136854		35.3125	0.000190144		4.62487	-0.0290752								4.66903	-0.0099872		4.66169	-0.0047816
35.3045	0.00138097		35.3205	0.000195117		4.62819	-0.0290782								4.67236	-0.009985		4.66502	-0.0047944
35.3125	0.00138296		35.3295	0.000203963		4.63152	-0.0290977								4.67569	-0.009981		4.66835	-0.0048005
35.3205	0.00139734		35.3375	0.000203076		4.63485	-0.0290891								4.67901	-0.0099755		4.67167	-0.0047983
35.3295	0.00141497		35.3455	0.000203205		4.63817	-0.0290771								4.68234	-0.0099828		4.675	-0.004806
35.3375	0.00142538		35.3545	0.000201819		4.6415	-0.0290775								4.68566	-0.0099994		4.67833	-0.0048148
35.3455	0.00143281		35.3625	0.000189399		4.64482	-0.0290674								4.68899	-0.0100167		4.68165	-0.0048199
35.3545	0.00143377		35.3705	0.000174433		4.64815	-0.0290753								4.69232	-0.0100242		4.68498	-0.004818
35.3625	0.00143541		35.3795	0.000178226		4.65147	-0.0290726								4.69564	-0.0100273		4.68831	-0.0048216
35.3705	0.00142651		35.3875	0.000192658		4.6548	-0.0290794								4.69897	-0.0100307		4.69163	-0.0048225
35.3795	0.00141981		35.3955	0.000208597		4.65813	-0.0290887								4.7023	-0.0100313		4.69496	-0.0048272
35.3875	0.001421		35.4045	0.000225171		4.66145	-0.0291071								4.70562	-0.0100356		4.69829	-0.0048282
35.3955	0.00141012		35.4125	0.000240923		4.66478	-0.0291177								4.70895	-0.0100484		4.70162	-0.0048312
35.4045	0.0013857		35.4205	0.000245217		4.6681	-0.0291218								4.71227	-0.0100636		4.70494	-0.0048472
35.4125	0.0013688		35.4295	0.000242585		4.67143	-0.0291039								4.7156	-0.0100662		4.70827	-0.0048538
35.4205	0.00135814		35.4375	0.000235368		4.67475	-0.0290812								4.71892	-0.0100749		4.7116	-0.0048671
35.4295	0.00134486		35.4455	0.000235637		4.67808	-0.0290691								4.72225	-0.0100895		4.71492	-0.0048608
35.4375	0.00134386		35.4545	0.000236354		4.6814	-0.0290581								4.72558	-0.0100993		4.71825	-0.0048606
35.4455	0.0013556		35.4625	0.000227361		4.68473	-0.0290643								4.7289	-0.0101108		4.72158	-0.0048582
35.4545	0.00136448		35.4705	0.000216597		4.68806	-0.0290734								4.73223	-0.0101195		4.7249	-0.0048604
35.4625	0.00136413		35.4795	0.000200699		4.69138	-0.0290501								4.73556	-0.0101208		4.72823	-0.0048613
35.4705	0.00135433		35.4875	0.000181329		4.69471	-0.0290467								4.73888	-0.0101206		4.73156	-0.0048662
35.4795	0.00135184		35.4955	0.000160017		4.69803	-0.0290722								4.74221	-0.0101161		4.73489	-0.0048766
35.4875	0.00136644		35.5045	0.000149531		4.70136	-0.029086								4.74553	-0.0101062		4.73821	-0.0048857
35.4955	0.00137941		35.5125	0.000145551		4.70468	-0.0290972								4.74886	-0.0101055		4.74154	-0.0048915
35.5045	0.00138113		35.5205	0.000147424		4.70801	-0.029088								4.75219	-0.0101038		4.74487	-0.0048997
35.5125	0.00138546		35.5295	0.000155295		4.71134	-0.0290789								4.75551	-0.0101115		4.74819	-0.0048897
35.5205	0.00138025		35.5375	0.000161025		4.71466	-0.0290599								4.75884	-0.0101234		4.75152	-0.0048834
35.5295	0.00136523		35.5455	0.000158494		4.71799	-0.0290666								4.76217	-0.0101419		4.75485	-0.0048883
35.5375	0.00136231		35.5535	0.000154748		4.72131	-0.0290651								4.76549	-0.0101497		4.75817	-0.0049012
35.5455	0.00136406		35.5625	0.000151553		4.72464	-0.0290514								4.76882	-0.0101525		4.7615	-0.0049063
35.5535	0.00137109		35.5705	0.00015659		4.72796	-0.0290562								4.77214	-0.0101553		4.76483	-0.0049121
35.5625	0.00137851		35.5785	0.000173861		4.73129	-0.0290476								4.77547	-0.0101571		4.76816	-0.004915
35.5705	0.0013701		35.5875	0.000186316		4.73461	-0.0290536								4.77879	-0.0101692		4.77148	-0.0049194
35.5785	0.0013581		35.5955	0.000193077		4.73794	-0.0290566								4.78212	-0.0101808		4.77481	-0.004924
35.5875	0.00135824		35.6035	0.000200561		4.74127	-0.0290458								4.78545	-0.0101901		4.77814	-0.0049317
35.5955	0.00137253		35.6125	0.00020364		4.74459	-0.029037								4.78877	-0.0102003		4.78146	-0.0049451
35.6035	0.00139372		35.6205	0.000203382		4.74792	-0.0290327								4.7921	-0.0102038		4.78479	-0.00495
35.6125	0.00139833		35.6285	0.000210233		4.75124	-0.0290307								4.79543	-0.0102028		4.78812	-0.0049434
35.6205	0.00139314		35.6375	0.000212172		4.75457	-0.0290204								4.79875	-0.0102133		4.79144	-0.0049543
35.6285	0.00138906		35.6455	0.000216586		4.75789	-0.0290264								4.80208	-0.010217		4.79477	-0.0049577
35.6375	0.00138372		35.6535	0.000223855		4.76122	-0.0290311								4.8054	-0.0102172		4.7981	-0.0049634
35.6455	0.00137648		35.6625	0.000217977		4.76454	-0.0290299								4.80873	-0.0102258		4.80143	-0.0049703
35.6535	0.00137644		35.6705	0.000213667		4.76787	-0.0290251								4.81206	-0.0102466		4.80475	-0.0049873
35.6625	0.00138164		35.6785	0.000211973		4.77119	-0.0290153								4.81538	-0.0102486		4.80808	-0.0049929
35.6705	0.00138347		35.6875	0.000206419		4.77452	-0.0290216								4.81871	-0.0102554		4.81141	-0.0049993
35.6785	0.00137123		35.6955	0.000202615		4.77785	-0.0290187								4.82203	-0.0102656		4.81473	-0.0050029
35.6875	0.00135542		35.7035	0.000202791		4.78117	-0.0289972								4.82536	-0.0102837		4.81806	-0.0050034
35.6955	0.00135313		35.7125	0.00020146		4.7845	-0.0289811								4.82869	-0.0102999		4.82139	-0.0050114
35.7035	0.00134336		35.7205	0.000204518		4.78782	-0.0289692								4.83201	-0.0103079		4.82471	-0.0050238
35.7125	0.00133313		35.7285	0.000208177		4.79115	-0.0289845								4.83534	-0.0103167		4.82804	-0.005032
35.7205	0.00133268		35.7375	0.000202646		4.79448	-0.0289961								4.83866	-0.0103224		4.83137	-0.0050538
35.7285	0.00133886		35.7455	0.000194225		4.7978	-0.0290064								4.84199	-0.0103293		4.83469	-0.005074
35.7375	0.00134263		35.7535	0.000190616		4.80113	-0.0290082								4.84532	-0.0103273		4.83802	-0.0050899
35.7455	0.00134216		35.7625	0.000197224		4.80445	-0.0290157								4.84864	-0.0103344		4.84135	-0.0050891
35.7535	0.00134733		35.7705	0.00020877		4.80778	-0.0290388								4.85197	-0.0103337		4.84468	-0.0050903
35.7625	0.00135595		35.7785	0.000221832		4.8111	-0.0290409								4.8553	-0.0103269		4.848	-0.005091
35.7705	0.00136754		35.7875	0.000226709		4.81443	-0.0290405								4.85862	-0.0103305		4.85133	-0.0050981
35.7785	0.00137209		35.7955	0.00022564		4.81775	-0.0290325								4.86195	-0.0103246		4.85466	-0.0051066
35.7875	0.00138056		35.8035	0.000228812		4.82108	-0.029036								4.86527	-0.0103165		4.85798	-0.0051156
35.7955	0.0013785		35.8125	0.000232469		4.8244	-0.0290379								4.8686	-0.0103172		4.86131	-0.0051349
35.8035	0.00136665		35.8205	0.000232138		4.82773	-0.0290288								4.87193	-0.010322		4.86464	-0.005146
35.8125	0.00136287		35.8285	0.000233721		4.83106	-0.0290324								4.87525	-0.0103236		4.86796	-0.0051578
35.8205	0.00135827		35.8375	0.000242083		4.83438	-0.0290323								4.87858	-0.0103334		4.87129	-0.0051714
35.8285	0.00135339		35.8455	0.000245905		4.83771	-0.0290412								4.8819	-0.0103358		4.87462	-0.0051733
35.8375	0.0013434		35.8535	0.000240805		4.84103	-0.0290512								4.88523	-0.0103396		4.87795	-0.0051853
35.8455	0.00132856		35.8615	0.000230509		4.84436	-0.0289978								4.88856	-0.0103406		4.88127	-0.0051986
35.8535	0.00131474		35.8705	0.000226874		4.84768	-0.0288481								4.89188	-0.0103426		4.8846	-0.005198
35.8615	0.00131029		35.8785	0.000231365		4.85101	-0.0288543								4.89521	-0.0103306		4.88793	-0.0051956
35.8705	0.00131165		35.8865	0.000232241		4.85433	-0.0288677								4.89853	-0.0103379		4.89125	-0.0052006
35.8785	0.00132349		35.8955	0.000226787		4.85766	-0.028868								4.90186	-0.0103447		4.89458	-0.0052024
35.8865	0.00133227		35.9035	0.00021968		4.86099	-0.0288706								4.90519	-0.010343		4.89791	-0.0052025
35.8955	0.00133101		35.9115	0.00022345		4.86431	-0.0288867								4.90851	-0.0103333		4.90123	-0.0051993
35.9035	0.0013345		35.9205	0.000226977		4.86764	-0.0288922								4.91184	-0.0103382		4.90456	-0.0051972
35.9115	0.00133609		35.9285	0.000217603		4.87096	-0.0289093								4.91517	-0.0103522		4.90789	-0.0051941
35.9205	0.0013384		35.9365	0.000210209		4.87429	-0.0289011								4.91849	-0.0103458		4.91122	-0.0051886
35.9285	0.0013417		35.9455	0.000196316		4.87761	-0.0288904								4.92182	-0.0103451		4.91454	-0.0051832
35.9365	0.00133823		35.9535	0.000182305		4.88094	-0.0288968								4.92514	-0.0103452		4.91787	-0.0051756
35.9455	0.00133381		35.9615	0.000184525		4.88427	-0.0288948								4.92847	-0.0103401		4.9212	-0.0051741
35.9535	0.00132916		35.9705	0.000187432		4.88759	-0.0288964								4.9318	-0.010334		4.92452	-0.0051792
35.9615	0.00132689		35.9785	0.000190993		4.89092	-0.0288713								4.93512	-0.0103308		4.92785	-0.0051927
35.9705	0.00133099		35.9865	0.000199554		4.89424	-0.0288508								4.93845	-0.010332		4.93118	-0.0051943
35.9785	0.00133528		35.9955	0.000199012		4.89757	-0.0288657								4.94177	-0.0103356		4.9345	-0.0051974
35.9865	0.00133293		36.0035	0.000185273		4.90089	-0.0288662								4.9451	-0.0103411		4.93783	-0.0051979
35.9955	0.0013218		36.0115	0.000176776		4.90422	-0.0288522								4.94843	-0.010352		4.94116	-0.0051934
36.0035	0.00131305		36.0205	0.000174888		4.90754	-0.0288441								4.95175	-0.0103496		4.94449	-0.0051852
36.0115	0.00131498		36.0285	0.000181867		4.91087	-0.0288401								4.95508	-0.0103517		4.94781	-0.005183
36.0205	0.00132354		36.0365	0.000190581		4.9142	-0.0288389								4.9584	-0.0103571		4.95114	-0.0051822
36.0285	0.00133329		36.0455	0.000184577		4.91752	-0.0288325								4.96173	-0.010357		4.95447	-0.0051756
36.0365	0.00134112		36.0535	0.000190886		4.92085	-0.0288059								4.96506	-0.0103589		4.95779	-0.0051704
36.0455	0.00134473		36.0615	0.000198789		4.92417	-0.0287807								4.96838	-0.0103612		4.96112	-0.0051625
36.0535	0.0013488		36.0705	0.000198206		4.9275	-0.0288244								4.97171	-0.0103634		4.96445	-0.0051562
36.0615	0.00135534		36.0785	0.000194542		4.93082	-0.0289662								4.97504	-0.0103673		4.96777	-0.0051616
36.0705	0.00136024		36.0865	0.000190027		4.93415	-0.0289589								4.97836	-0.0103772		4.9711	-0.0051717
36.0785	0.00137234		36.0955	0.000193275		4.93748	-0.0289314								4.98169	-0.0103846		4.97443	-0.005176
36.0865	0.00137413		36.1035	0.000199671		4.9408	-0.0289306								4.98501	-0.0103763		4.97776	-0.005184
36.0955	0.00136674		36.1115	0.00020224		4.94413	-0.0289188								4.98834	-0.0103796		4.98108	-0.0051944
36.1035	0.00136761		36.1205	0.000200242		4.94745	-0.0288994								4.99167	-0.0103843		4.98441	-0.0052097
36.1115	0.00136755		36.1285	0.000204445		4.95078	-0.0288997								4.99499	-0.0103794		4.98774	-0.0052151
36.1205	0.00136835		36.1365	0.000199453		4.9541	-0.0288979								4.99832	-0.0103607		4.99106	-0.0052256
36.1285	0.00136848		36.1455	0.000187		4.95743	-0.0289027								5.00164	-0.0103649		4.99439	-0.0052325
36.1365	0.00136349		36.1535	0.000182649		4.96075	-0.0289146								5.00497	-0.0103691		4.99772	-0.0052383
36.1455	0.00135996		36.1615	0.000188625		4.96408	-0.0288943								5.0083	-0.0103707		5.00105	-0.0052468
36.1535	0.00136334		36.1695	0.000204009		4.96741	-0.0288757								5.01162	-0.0103813		5.00437	-0.0052497
36.1615	0.00136501		36.1785	0.000223718		4.97073	-0.0288658								5.01495	-0.0103887		5.0077	-0.005251
36.1695	0.00137386		36.1865	0.000232623		4.97406	-0.0288766								5.01828	-0.0103962		5.01103	-0.0052486
36.1785	0.00137974		36.1945	0.000236072		4.97738	-0.0288899								5.0216	-0.0104036		5.01435	-0.0052568
36.1865	0.00137389		36.2035	0.00024389		4.98071	-0.0288627								5.02493	-0.0104049		5.01768	-0.0052608
36.1945	0.00137596		36.2115	0.000245643		4.98403	-0.0288409								5.02825	-0.0103997		5.02101	-0.0052691
36.2035	0.00137963		36.2195	0.000235683		4.98736	-0.0288431								5.03158	-0.010395		5.02433	-0.0052773
36.2115	0.00138608		36.2285	0.000230137		4.99069	-0.0288587								5.03491	-0.0103975		5.02766	-0.0052772
36.2195	0.00139565		36.2365	0.000234765		4.99401	-0.0288522								5.03823	-0.0103947		5.03099	-0.0052724
36.2285	0.00140182		36.2445	0.000234153		4.99734	-0.0288445								5.04156	-0.0103834		5.03432	-0.005269
36.2365	0.0013972		36.2535	0.000232698		5.00066	-0.0288343								5.04488	-0.010375		5.03764	-0.0052717
36.2445	0.00138644		36.2615	0.000223367		5.00399	-0.0288647								5.04821	-0.010377		5.04097	-0.0052783
36.2535	0.00137952		36.2695	0.000218066		5.00731	-0.0288859								5.05154	-0.0103815		5.0443	-0.0052895
36.2615	0.00137892		36.2785	0.000215866		5.01064	-0.0288985								5.05486	-0.0103815		5.04762	-0.0052946
36.2695	0.00137763		36.2865	0.000204651		5.01396	-0.028922								5.05819	-0.0103711		5.05095	-0.0053029
36.2785	0.00136587		36.2945	0.000198485		5.01729	-0.0289377								5.06151	-0.0103615		5.05428	-0.0053023
36.2865	0.0013666		36.3035	0.000207184		5.02062	-0.0289451								5.06484	-0.0103561		5.0576	-0.0052974
36.2945	0.00136827		36.3115	0.000216701		5.02394	-0.0289473								5.06817	-0.0103596		5.06093	-0.0052894
36.3035	0.00135525		36.3195	0.000214622		5.02727	-0.0289253								5.07149	-0.0103621		5.06426	-0.0052839
36.3115	0.00134194		36.3285	0.000211267		5.03059	-0.028933								5.07482	-0.0103624		5.06759	-0.0052769
36.3195	0.00133934		36.3365	0.000205708		5.03392	-0.0289339								5.07815	-0.0103729		5.07091	-0.0052761
36.3285	0.00134829		36.3445	0.000199241		5.03724	-0.0289141								5.08147	-0.0103869		5.07424	-0.0052713
36.3365	0.00135856		36.3535	0.000194408		5.04057	-0.0289153								5.0848	-0.0103874		5.07757	-0.0052718
36.3445	0.00136376		36.3615	0.000200498		5.04389	-0.0289009								5.08812	-0.0103857		5.08089	-0.0052652
36.3535	0.0013679		36.3695	0.000214037		5.04722	-0.0288974								5.09145	-0.0103809		5.08422	-0.0052619
36.3615	0.00137704		36.3785	0.000218739		5.05054	-0.0289061								5.09478	-0.0103778		5.08755	-0.0052657
36.3695	0.00137447		36.3865	0.000217597		5.05387	-0.0289036								5.0981	-0.0103739		5.09087	-0.0052641
36.3785	0.00136937		36.3945	0.000221304		5.0572	-0.0289135								5.10143	-0.0103787		5.0942	-0.0052685
36.3865	0.00137838		36.4035	0.000225269		5.06052	-0.0289097								5.10475	-0.0103711		5.09753	-0.0052714
36.3945	0.00138401		36.4115	0.000226446		5.06385	-0.0289123								5.10808	-0.0103636		5.10085	-0.0052735
36.4035	0.00138353		36.4195	0.000216456		5.06717	-0.0289341								5.11141	-0.0103694		5.10418	-0.0052708
36.4115	0.00137777		36.4285	0.000202208		5.0705	-0.028923								5.11473	-0.0103712		5.10751	-0.0052691
36.4195	0.00137171		36.4365	0.000203378		5.07382	-0.0289207								5.11806	-0.0103832		5.11084	-0.0052819
36.4285	0.00137491		36.4445	0.000202527		5.07715	-0.0289143								5.12139	-0.0103834		5.11416	-0.005294
36.4365	0.00138267		36.4535	0.000201169		5.08047	-0.0289139								5.12471	-0.0104005		5.11749	-0.0053046
36.4445	0.00138703		36.4615	0.00020196		5.0838	-0.0289352								5.12804	-0.0104085		5.12082	-0.0053075
36.4535	0.00139612		36.4695	0.000201121		5.08713	-0.028919								5.13136	-0.0104073		5.12414	-0.0053088
36.4615	0.00141048		36.4775	0.0001965		5.09045	-0.0289192								5.13469	-0.0104084		5.12747	-0.0053061
36.4695	0.00141202		36.4865	0.000191449		5.09378	-0.0289025								5.13802	-0.0104149		5.1308	-0.0053099
36.4775	0.0014119		36.4945	0.000193093		5.0971	-0.0288823								5.14134	-0.0104223		5.13412	-0.0053039
36.4865	0.0014147		36.5025	0.000209891		5.10043	-0.0288497								5.14467	-0.0104164		5.13745	-0.0053008
36.4945	0.00142025		36.5115	0.00023172		5.10375	-0.0288565								5.14799	-0.0104142		5.14078	-0.0053153
36.5025	0.00141939		36.5195	0.000237377		5.10708	-0.0288388								5.15132	-0.0104124		5.1441	-0.0053275
36.5115	0.00141221		36.5275	0.000239396		5.11041	-0.028847								5.15465	-0.0103974		5.14743	-0.0053297
36.5195	0.00140592		36.5365	0.000241836		5.11373	-0.0288424								5.15797	-0.0104031		5.15076	-0.0053359
36.5275	0.00139518		36.5445	0.000242239		5.11706	-0.0288335								5.1613	-0.0103961		5.15409	-0.0053433
36.5365	0.00137058		36.5525	0.000243025		5.12038	-0.0288412								5.16463	-0.0103827		5.15741	-0.0053422
36.5445	0.00135207		36.5615	0.000245122		5.12371	-0.0288203								5.16795	-0.0103821		5.16074	-0.0053504
36.5525	0.00135582		36.5695	0.000251046		5.12703	-0.0288082								5.17128	-0.0103771		5.16407	-0.0053596
36.5615	0.00136458		36.5775	0.000255383		5.13036	-0.0288122								5.1746	-0.0103819		5.16739	-0.0053619
36.5695	0.00137101		36.5865	0.000253751		5.13368	-0.0288118								5.17793	-0.0103877		5.17072	-0.0053603
36.5775	0.00136507		36.5945	0.000250285		5.13701	-0.0288333								5.18126	-0.0103757		5.17405	-0.0053618
36.5865	0.0013592		36.6025	0.000251261		5.14034	-0.0288166								5.18458	-0.0103636		5.17737	-0.0053608
36.5945	0.00136446		36.6115	0.000254802		5.14366	-0.0288269								5.18791	-0.0103706		5.1807	-0.0053595
36.6025	0.00136873		36.6195	0.000255493		5.14699	-0.0288399								5.19123	-0.0103794		5.18403	-0.0053553
36.6115	0.00137291		36.6275	0.000257594		5.15031	-0.0288322								5.19456	-0.010384		5.18736	-0.0053597
36.6195	0.00138575		36.6365	0.000259023		5.15364	-0.0288543								5.19789	-0.0103883		5.19068	-0.0053751
36.6275	0.00139393		36.6445	0.000259574		5.15696	-0.0288517								5.20121	-0.0103752		5.19401	-0.0053845
36.6365	0.0013828		36.6525	0.000256024		5.16029	-0.0288652								5.20454	-0.010376		5.19734	-0.005386
36.6445	0.00135647		36.6615	0.000252362		5.16362	-0.028868								5.20786	-0.0103704		5.20066	-0.0053909
36.6525	0.00134356		36.6695	0.000254651		5.16694	-0.0288688								5.21119	-0.010363		5.20399	-0.0054031
36.6615	0.00135522		36.6775	0.000257046		5.17027	-0.0288601								5.21452	-0.0103565		5.20732	-0.0054051
36.6695	0.00136565		36.6865	0.000253318		5.17359	-0.0288509								5.21784	-0.0103538		5.21065	-0.0054035
36.6775	0.00136174		36.6945	0.000249949		5.17692	-0.0288734								5.22117	-0.0103484		5.21397	-0.0054055
36.6865	0.00135369		36.7025	0.000250792		5.18024	-0.0288849								5.22449	-0.0103538		5.2173	-0.0054163
36.6945	0.00134855		36.7115	0.000252006		5.18357	-0.0288962								5.22782	-0.0103555		5.22063	-0.0054269
36.7025	0.00133565		36.7195	0.000254552		5.18689	-0.0288952								5.23115	-0.0103565		5.22395	-0.0054364
36.7115	0.00131929		36.7275	0.000263475		5.19022	-0.0289219								5.23447	-0.0103726		5.22728	-0.0054466
36.7195	0.00132374		36.7365	0.000274441		5.19355	-0.0289225								5.2378	-0.0103901		5.23061	-0.0054626
36.7275	0.00134568		36.7445	0.000278313		5.19687	-0.0289245								5.24113	-0.0103921		5.23393	-0.0054738
36.7365	0.00135563		36.7525	0.0002755		5.2002	-0.0289149								5.24445	-0.0103952		5.23726	-0.0054834
36.7445	0.00134601		36.7615	0.00027283		5.20352	-0.0289303								5.24778	-0.0104076		5.24059	-0.0054975
36.7525	0.0013352		36.7695	0.000271218		5.20685	-0.0289302								5.2511	-0.0104109		5.24392	-0.0054958
36.7615	0.00132618		36.7775	0.00026595		5.21017	-0.0289299								5.25443	-0.010421		5.24724	-0.0054914
36.7695	0.00131954		36.7855	0.000262508		5.2135	-0.0289385								5.25776	-0.010423		5.25057	-0.0054975
36.7775	0.00132262		36.7945	0.000261206		5.21683	-0.0289334								5.26108	-0.0104185		5.2539	-0.0054969
36.7855	0.00133503		36.8025	0.000263884		5.22015	-0.0289322								5.26441	-0.0104318		5.25722	-0.0054865
36.7945	0.00135077		36.8105	0.000262275		5.22348	-0.0289258								5.26773	-0.010449		5.26055	-0.0054844
36.8025	0.00135616		36.8195	0.000261088		5.2268	-0.0289112								5.27106	-0.0104467		5.26388	-0.0054861
36.8105	0.00135368		36.8275	0.00026201		5.23013	-0.0288936								5.27439	-0.0104384		5.2672	-0.0054965
36.8195	0.00134832		36.8355	0.000259463		5.23345	-0.0288704								5.27771	-0.0104406		5.27053	-0.0055002
36.8275	0.0013456		36.8445	0.000261109		5.23678	-0.0288804								5.28104	-0.0104448		5.27386	-0.005493
36.8355	0.00135525		36.8525	0.000268364		5.2401	-0.0288614								5.28437	-0.0104563		5.27719	-0.0054901
36.8445	0.00137758		36.8605	0.000276368		5.24343	-0.0288451								5.28769	-0.0104586		5.28051	-0.0054941
36.8525	0.00139484		36.8695	0.000280459		5.24676	-0.0288376								5.29102	-0.0104573		5.28384	-0.0054914
36.8605	0.00139597		36.8775	0.000275552		5.25008	-0.0288198								5.29434	-0.0104596		5.28717	-0.0054877
36.8695	0.00139394		36.8855	0.00026263		5.25341	-0.0288142								5.29767	-0.010467		5.29049	-0.0054966
36.8775	0.00138738		36.8945	0.000251961		5.25673	-0.0287851								5.301	-0.0104753		5.29382	-0.005509
36.8855	0.00138506		36.9025	0.000242383		5.26006	-0.0287581								5.30432	-0.0104855		5.29715	-0.0055131
36.8945	0.00139022		36.9105	0.000231948		5.26338	-0.0287687								5.30765	-0.01048		5.30047	-0.0055137
36.9025	0.00138768		36.9195	0.000228203		5.26671	-0.0287689								5.31097	-0.0104847		5.3038	-0.0055185
36.9105	0.00138896		36.9275	0.000230258		5.27003	-0.0287564								5.3143	-0.0104875		5.30713	-0.0055148
36.9195	0.00139463		36.9355	0.000229635		5.27336	-0.0287234								5.31763	-0.010476		5.31046	-0.0055073
36.9275	0.00139113		36.9445	0.000229075		5.27669	-0.028717								5.32095	-0.0104681		5.31378	-0.0054995
36.9355	0.00139138		36.9525	0.000230516		5.28001	-0.0287088								5.32428	-0.0104688		5.31711	-0.0054914
36.9445	0.00140008		36.9605	0.000240891		5.28334	-0.028709								5.3276	-0.0104683		5.32044	-0.0054825
36.9525	0.00140974		36.9695	0.000247539		5.28666	-0.0286888								5.33093	-0.0104722		5.32376	-0.0054718
36.9605	0.00141555		36.9775	0.000244898		5.28999	-0.0286901								5.33426	-0.0104681		5.32709	-0.0054641
36.9695	0.00141395		36.9855	0.000243987		5.29331	-0.0286962								5.33758	-0.0104625		5.33042	-0.0054645
36.9775	0.00140918		36.9945	0.000248067		5.29664	-0.0286852								5.34091	-0.01046		5.33374	-0.0054598
36.9855	0.00141461		37.0025	0.000257419		5.29997	-0.0286782								5.34424	-0.0104592		5.33707	-0.0054577
36.9945	0.00142218		37.0105	0.000259391		5.30329	-0.0286598								5.34756	-0.0104562		5.3404	-0.005467
37.0025	0.00141954		37.0195	0.00025478		5.30662	-0.0286633								5.35089	-0.0104476		5.34373	-0.0054675
37.0105	0.00141154		37.0275	0.000250253		5.30994	-0.0286717								5.35421	-0.0104494		5.34705	-0.0054681
37.0195	0.00140307		37.0355	0.000246973		5.31327	-0.0286822								5.35754	-0.0104544		5.35038	-0.0054647
37.0275	0.00138967		37.0445	0.000238565		5.31659	-0.0286965								5.36087	-0.0104491		5.35371	-0.0054627
37.0355	0.00137867		37.0525	0.000233384		5.31992	-0.028682								5.36419	-0.0104491		5.35703	-0.0054667
37.0445	0.00137878		37.0605	0.000233251		5.32324	-0.0286806								5.36752	-0.0104514		5.36036	-0.005462
37.0525	0.00137883		37.0695	0.000230175		5.32657	-0.0286846								5.37084	-0.0104481		5.36369	-0.0054608
37.0605	0.00137521		37.0775	0.000235466		5.32989	-0.0286923								5.37417	-0.0104453		5.36701	-0.0054703
37.0695	0.00137803		37.0855	0.000240101		5.33322	-0.0287024								5.3775	-0.0104518		5.37034	-0.0054681
37.0775	0.00138413		37.0935	0.000242795		5.33655	-0.0287102								5.38082	-0.0104491		5.37367	-0.0054564
37.0855	0.00138156		37.1025	0.000249856		5.33987	-0.0287263								5.38415	-0.0104359		5.37699	-0.005457
37.0935	0.00137862		37.1105	0.000260288		5.3432	-0.0287401								5.38748	-0.0104242		5.38032	-0.0054618
37.1025	0.00138513		37.1185	0.000269986		5.34652	-0.0287243								5.3908	-0.010419		5.38365	-0.0054652
37.1105	0.00139747		37.1275	0.000285849		5.34985	-0.0287123								5.39413	-0.010414		5.38698	-0.0054707
37.1185	0.00140163		37.1355	0.0003001		5.35317	-0.0287159								5.39745	-0.0104091		5.3903	-0.0054664
37.1275	0.00139647		37.1435	0.000306763		5.3565	-0.0287287								5.40078	-0.0104112		5.39363	-0.0054585
37.1355	0.00139545		37.1525	0.00031047		5.35983	-0.0287341								5.40411	-0.0104186		5.39696	-0.0054611
37.1435	0.00139906		37.1605	0.000302905		5.36315	-0.0287416								5.40743	-0.0104128		5.40028	-0.0054702
37.1525	0.00139589		37.1685	0.00030152		5.36648	-0.0287457								5.41076	-0.0104076		5.40361	-0.005478
37.1605	0.00139004		37.1775	0.000306853		5.3698	-0.0287686								5.41408	-0.0104065		5.40694	-0.0054822
37.1685	0.00139464		37.1855	0.00030974		5.37313	-0.0287847								5.41741	-0.0104069		5.41026	-0.005493
37.1775	0.00140714		37.1935	0.000307645		5.37645	-0.0287901								5.42073	-0.010403		5.41359	-0.0054995
37.1855	0.00141459		37.2025	0.000298389		5.37978	-0.0287909								5.42406	-0.0103995		5.41692	-0.005502
37.1935	0.00141265		37.2105	0.000285642		5.3831	-0.0288109								5.42739	-0.0103919		5.42025	-0.0055121
37.2025	0.00141206		37.2185	0.000280614		5.38643	-0.0288118								5.43071	-0.0103945		5.42357	-0.0055262
37.2105	0.0014138		37.2275	0.000283533		5.38976	-0.0288068								5.43404	-0.0103901		5.4269	-0.0055328
37.2185	0.00141329		37.2355	0.000286649		5.39308	-0.0287945								5.43737	-0.0103851		5.43023	-0.0055344
37.2275	0.00140846		37.2435	0.00029197		5.39641	-0.0287978								5.44069	-0.0103864		5.43355	-0.0055402
37.2355	0.00140496		37.2525	0.000288208		5.39973	-0.0287987								5.44402	-0.0103884		5.43688	-0.0055365
37.2435	0.00140211		37.2605	0.000281434		5.40306	-0.0287831								5.44734	-0.0103856		5.44021	-0.0055275
37.2525	0.00139752		37.2685	0.000279114		5.40638	-0.0287752								5.45067	-0.0103763		5.44353	-0.0055249
37.2605	0.00138887		37.2775	0.000278292		5.40971	-0.0287745								5.454	-0.0103768		5.44686	-0.0055142
37.2685	0.00138036		37.2855	0.000282419		5.41303	-0.0287691								5.45732	-0.0103874		5.45019	-0.0054959
37.2775	0.00138081		37.2935	0.000278837		5.41636	-0.0287562								5.46065	-0.0103807		5.45352	-0.0054873
37.2855	0.00137714		37.3025	0.000271189		5.41969	-0.0287622								5.46397	-0.0103746		5.45684	-0.0054918
37.2935	0.00136923		37.3105	0.000276139		5.42301	-0.0287684								5.4673	-0.0103756		5.46017	-0.0054929
37.3025	0.00136679		37.3185	0.000288069		5.42634	-0.0287523								5.47063	-0.0103769		5.4635	-0.0054863
37.3105	0.0013713		37.3275	0.000301036		5.42966	-0.0287537								5.47395	-0.0103805		5.46682	-0.0054792
37.3185	0.00137802		37.3355	0.000309938		5.43299	-0.0287631								5.47728	-0.0103869		5.47015	-0.0054637
37.3275	0.00138734		37.3435	0.000312054		5.43631	-0.0287612								5.48061	-0.0103832		5.47348	-0.0054569
37.3355	0.0014032		37.3525	0.000311891		5.43964	-0.0287577								5.48393	-0.0103875		5.4768	-0.0054603
37.3435	0.001411		37.3605	0.000312145		5.44297	-0.0287729								5.48726	-0.0103876		5.48013	-0.0054529
37.3525	0.00140742		37.3685	0.000308453		5.44629	-0.0287776								5.49058	-0.0103903		5.48346	-0.0054378
37.3605	0.00140809		37.3775	0.000310552		5.44962	-0.0287685								5.49391	-0.0104014		5.48679	-0.0054265
37.3685	0.00142026		37.3855	0.000312428		5.45294	-0.0287524								5.49724	-0.0103912		5.49011	-0.0054299
37.3775	0.00143214		37.3935	0.000302285		5.45627	-0.0287456								5.50056	-0.0103895		5.49344	-0.0054339
37.3855	0.00143841		37.4015	0.000293106		5.45959	-0.0287472								5.50389	-0.0103993		5.49677	-0.0054374
37.3935	0.00144665		37.4105	0.000285042		5.46292	-0.0287484								5.50722	-0.0103994		5.50009	-0.0054477
37.4015	0.001452		37.4185	0.000286707		5.46624	-0.028741								5.51054	-0.0104005		5.50342	-0.0054444
37.4105	0.00144542		37.4265	0.000292002		5.46957	-0.02874								5.51387	-0.0103951		5.50675	-0.0054257
37.4185	0.0014299		37.4355	0.000290468		5.4729	-0.0287409								5.51719	-0.0103932		5.51007	-0.0054174
37.4265	0.00142248		37.4435	0.000283695		5.47622	-0.0287367								5.52052	-0.0103864		5.5134	-0.0054158
37.4355	0.00142226		37.4515	0.000276969		5.47955	-0.0287351								5.52384	-0.0103798		5.51673	-0.0054161
37.4435	0.00141465		37.4605	0.000276631		5.48287	-0.0287465								5.52717	-0.0103804		5.52006	-0.005417
37.4515	0.0014042		37.4685	0.000283133		5.4862	-0.0287534								5.5305	-0.0103822		5.52338	-0.0054211
37.4605	0.00139846		37.4765	0.000293565		5.48952	-0.0287633								5.53382	-0.0103891		5.52671	-0.0054261
37.4685	0.00139852		37.4855	0.000300468		5.49285	-0.0287649								5.53715	-0.0103911		5.53004	-0.005433
37.4765	0.00139638		37.4935	0.000294053		5.49618	-0.0287711								5.54047	-0.0103792		5.53336	-0.0054352
37.4855	0.00139694		37.5015	0.000276768		5.4995	-0.0287752								5.5438	-0.0103849		5.53669	-0.0054356
37.4935	0.00140431		37.5105	0.00026459		5.50283	-0.0287821								5.54713	-0.0103935		5.54002	-0.0054299
37.5015	0.00140845		37.5185	0.000262112		5.50615	-0.0287775								5.55045	-0.0103947		5.54334	-0.0054137
37.5105	0.00140888		37.5265	0.000266874		5.50948	-0.0287927								5.55378	-0.0103886		5.54667	-0.0054076
37.5185	0.00140555		37.5355	0.000274463		5.5128	-0.0287874								5.55711	-0.0103789		5.55	-0.0054074
37.5265	0.00140659		37.5435	0.000275552		5.51613	-0.0287908								5.56043	-0.0103709		5.55333	-0.0054087
37.5355	0.00141339		37.5515	0.000273452		5.51945	-0.0287731								5.56376	-0.0103738		5.55665	-0.0054077
37.5435	0.00142507		37.5605	0.000269678		5.52278	-0.0287542								5.56708	-0.0103698		5.55998	-0.0054032
37.5515	0.00143675		37.5685	0.000265016		5.52611	-0.0287292								5.57041	-0.0103576		5.56331	-0.0054025
37.5605	0.00144577		37.5765	0.000270462		5.52943	-0.0287158								5.57374	-0.0103435		5.56663	-0.0054016
37.5685	0.00145125		37.5855	0.000282716		5.53276	-0.0287216								5.57706	-0.010331		5.56996	-0.0053995
37.5765	0.0014611		37.5935	0.000292213		5.53608	-0.0287177								5.58039	-0.0103389		5.57329	-0.0053899
37.5855	0.00147761		37.6015	0.000300712		5.53941	-0.0287157								5.58371	-0.0103411		5.57661	-0.0053692
37.5935	0.00149103		37.6105	0.000305514		5.54273	-0.0286997								5.58704	-0.0103313		5.57994	-0.0053526
37.6015	0.00150647		37.6185	0.000302374		5.54606	-0.0286859								5.59037	-0.0103272		5.58327	-0.0053354
37.6105	0.00151643		37.6265	0.000300785		5.54939	-0.0286625								5.59369	-0.0103289		5.5866	-0.0053223
37.6185	0.00151984		37.6355	0.000302055		5.55271	-0.0286568								5.59702	-0.0103323		5.58992	-0.0053235
37.6265	0.00151998		37.6435	0.000301889		5.55604	-0.0286445								5.60035	-0.0103318		5.59325	-0.0053203
37.6355	0.00151156		37.6515	0.000300086		5.55936	-0.028642								5.60367	-0.0103347		5.59658	-0.0053104
37.6435	0.00149791		37.6605	0.000299868		5.56269	-0.0286265								5.607	-0.0103395		5.5999	-0.0052972
37.6515	0.00148992		37.6685	0.000297751		5.56601	-0.0286122								5.61032	-0.0103347		5.60323	-0.0052923
37.6605	0.00148242		37.6765	0.000293357		5.56934	-0.0286187								5.61365	-0.0103262		5.60656	-0.0052826
37.6685	0.00147586		37.6855	0.000287155		5.57266	-0.0286201								5.61698	-0.010317		5.60988	-0.0052689
37.6765	0.00147682		37.6935	0.000283543		5.57599	-0.028616								5.6203	-0.010308		5.61321	-0.0052581
37.6855	0.00148332		37.7015	0.000289552		5.57932	-0.0286099								5.62363	-0.010312		5.61654	-0.0052579
37.6935	0.00149427		37.7095	0.000293989		5.58264	-0.0286169								5.62695	-0.0103059		5.61986	-0.0052607
37.7015	0.00150702		37.7185	0.00029397		5.58597	-0.0286068								5.63028	-0.0103028		5.62319	-0.0052716
37.7095	0.00151475		37.7265	0.000296122		5.58929	-0.0286111								5.63361	-0.0102973		5.62652	-0.0052813
37.7185	0.00152061		37.7345	0.0002976		5.59262	-0.0285986								5.63693	-0.0102957		5.62985	-0.0052754
37.7265	0.00153259		37.7435	0.000291735		5.59594	-0.028598								5.64026	-0.0102997		5.63317	-0.0052678
37.7345	0.00154361		37.7515	0.000284008		5.59927	-0.0285787								5.64358	-0.0102999		5.6365	-0.0052661
37.7435	0.00154303		37.7595	0.000279358		5.60259	-0.0285796								5.64691	-0.010298		5.63983	-0.0052641
37.7515	0.00153301		37.7685	0.000276804		5.60592	-0.0285976								5.65024	-0.0102956		5.64315	-0.0052711
37.7595	0.00152439		37.7765	0.000273839		5.60924	-0.0286025								5.65356	-0.0102992		5.64648	-0.005273
37.7685	0.00151622		37.7845	0.000271616		5.61257	-0.0286083								5.65689	-0.01031		5.64981	-0.0052731
37.7765	0.00150858		37.7935	0.000273165		5.6159	-0.0286026								5.66022	-0.0103141		5.65313	-0.0052754
37.7845	0.00149862		37.8015	0.000270982		5.61922	-0.0286015								5.66354	-0.0103133		5.65646	-0.0052752
37.7935	0.0014877		37.8095	0.000264228		5.62255	-0.0285915								5.66687	-0.0103115		5.65979	-0.0052756
37.8015	0.00148161		37.8185	0.000264052		5.62587	-0.0285841								5.67019	-0.0103144		5.66312	-0.0052787
37.8095	0.0014758		37.8265	0.000270383		5.6292	-0.0285788								5.67352	-0.0103171		5.66644	-0.0052806
37.8185	0.00146698		37.8345	0.000272902		5.63252	-0.0285808								5.67685	-0.0103072		5.66977	-0.0052867
37.8265	0.00146528		37.8435	0.000273307		5.63585	-0.0285894								5.68017	-0.0102967		5.6731	-0.0052922
37.8345	0.00147441		37.8515	0.00027597		5.63917	-0.028594								5.6835	-0.0103017		5.67642	-0.0052998
37.8435	0.00148614		37.8595	0.000276537		5.6425	-0.0285913								5.68682	-0.0103046		5.67975	-0.0053043
37.8515	0.00149598		37.8685	0.000272545		5.64583	-0.0285913								5.69015	-0.0102966		5.68308	-0.0053069
37.8595	0.00150324		37.8765	0.000265585		5.64915	-0.0285841								5.69348	-0.0102905		5.6864	-0.0053091
37.8685	0.00149934		37.8845	0.000261803		5.65248	-0.0285671								5.6968	-0.0102899		5.68973	-0.0053142
37.8765	0.0014909		37.8935	0.000260989		5.6558	-0.0285462								5.70013	-0.0102866		5.69306	-0.0053179
37.8845	0.00149721		37.9015	0.000256098		5.65913	-0.0285458								5.70345	-0.010288		5.69639	-0.0053226
37.8935	0.00150901		37.9095	0.000252902		5.66245	-0.0285411								5.70678	-0.0102853		5.69971	-0.005322
37.9015	0.00151089		37.9185	0.000254441		5.66578	-0.028541								5.71011	-0.0102806		5.70304	-0.0053218
37.9095	0.00151005		37.9265	0.000254065		5.66911	-0.0285494								5.71343	-0.0102706		5.70637	-0.0053173
37.9185	0.00151159		37.9345	0.000249212		5.67243	-0.0285365								5.71676	-0.0102733		5.70969	-0.0053089
37.9265	0.00151141		37.9435	0.000245195		5.67576	-0.0285247								5.72009	-0.0102737		5.71302	-0.0053091
37.9345	0.00151179		37.9515	0.000244179		5.67908	-0.0285092								5.72341	-0.0102734		5.71635	-0.0053177
37.9435	0.00150405		37.9595	0.000245162		5.68241	-0.0285074								5.72674	-0.0102789		5.71967	-0.005317
37.9515	0.00149736		37.9685	0.000248982		5.68573	-0.0285103								5.73006	-0.0102794		5.723	-0.00532
37.9595	0.00150081		37.9765	0.000254135		5.68906	-0.0285109								5.73339	-0.0102764		5.72633	-0.0053129
37.9685	0.00149468		37.9845	0.000254248		5.69238	-0.0285134								5.73672	-0.0102692		5.72966	-0.0052961
37.9765	0.00148472		37.9935	0.000246983		5.69571	-0.0284926								5.74004	-0.0102586		5.73298	-0.0052867
37.9845	0.00148552		38.0015	0.000249754		5.69904	-0.0284858								5.74337	-0.0102478		5.73631	-0.0052863
37.9935	0.00149184		38.0095	0.000261874		5.70236	-0.0284855								5.74669	-0.0102426		5.73964	-0.0052912
38.0015	0.00148952		38.0175	0.000263475		5.70569	-0.0284888								5.75002	-0.0102482		5.74296	-0.0053035
38.0095	0.00147438		38.0265	0.00026033		5.70901	-0.028505								5.75335	-0.0102585		5.74629	-0.0053072
38.0175	0.00145901		38.0345	0.000268103		5.71234	-0.0285099								5.75667	-0.0102609		5.74962	-0.0053015
38.0265	0.00145892		38.0425	0.000279658		5.71566	-0.0285081								5.76	-0.0102651		5.75295	-0.0052981
38.0345	0.00146743		38.0515	0.00028566		5.71899	-0.0285036								5.76333	-0.0102672		5.75627	-0.0052929
38.0425	0.00146987		38.0595	0.00028784		5.72232	-0.0285127								5.76665	-0.010263		5.7596	-0.0052858
38.0515	0.00147382		38.0675	0.000294085		5.72564	-0.0285223								5.76998	-0.010262		5.76293	-0.0052883
38.0595	0.00147915		38.0765	0.000301523		5.72897	-0.0285224								5.7733	-0.010267		5.76625	-0.0052877
38.0675	0.00148277		38.0845	0.000292883		5.73229	-0.0285124								5.77663	-0.0102722		5.76958	-0.0052792
38.0765	0.00148269		38.0925	0.000281124		5.73562	-0.0285092								5.77996	-0.0102715		5.77291	-0.0052805
38.0845	0.00148114		38.1015	0.00028661		5.73894	-0.0285273								5.78328	-0.0102746		5.77623	-0.0052863
38.0925	0.00148754		38.1095	0.00029852		5.74227	-0.0285333								5.78661	-0.0102748		5.77956	-0.0052855
38.1015	0.00149421		38.1175	0.000299453		5.74559	-0.0285384								5.78993	-0.0102744		5.78289	-0.0052727
38.1095	0.00149363		38.1265	0.000287352		5.74892	-0.0285244								5.79326	-0.0102744		5.78622	-0.0052573
38.1175	0.00149195		38.1345	0.000275947		5.75225	-0.0284897								5.79659	-0.0102737		5.78954	-0.0052371
38.1265	0.00149425		38.1425	0.000271662		5.75557	-0.0284712								5.79991	-0.0102722		5.79287	-0.0052266
38.1345	0.00149347		38.1515	0.000269038		5.7589	-0.0284678								5.80324	-0.0102732		5.7962	-0.0052279
38.1425	0.00149551		38.1595	0.000267458		5.76222	-0.0284679								5.80656	-0.0102724		5.79952	-0.0052195
38.1515	0.00150373		38.1675	0.000271224		5.76555	-0.0284622								5.80989	-0.0102724		5.80285	-0.0052084
38.1595	0.00151091		38.1765	0.000271955		5.76887	-0.0284559								5.81322	-0.0102755		5.80618	-0.0051987
38.1675	0.00151962		38.1845	0.000264965		5.7722	-0.0284508								5.81654	-0.0102728		5.8095	-0.0051919
38.1765	0.00152392		38.1925	0.000254572		5.77553	-0.0284458								5.81987	-0.0102689		5.81283	-0.0051991
38.1845	0.00152361		38.2015	0.000246737		5.77885	-0.0284522								5.8232	-0.0102714		5.81616	-0.0051992
38.1925	0.00152221		38.2095	0.000250695		5.78218	-0.028454								5.82652	-0.0102747		5.81949	-0.0052007
38.2015	0.00152248		38.2175	0.000258034		5.7855	-0.028448								5.82985	-0.0102752		5.82281	-0.0051986
38.2095	0.00152223		38.2265	0.000259473		5.78883	-0.0284375								5.83317	-0.0102701		5.82614	-0.0051932
38.2175	0.0015198		38.2345	0.000258555		5.79215	-0.0284257								5.8365	-0.0102575		5.82947	-0.0051966
38.2265	0.00151055		38.2425	0.000259873		5.79548	-0.0284231								5.83983	-0.0102484		5.83279	-0.0052033
38.2345	0.00149382		38.2515	0.000262417		5.7988	-0.0284218								5.84315	-0.0102504		5.83612	-0.0051989
38.2425	0.0014764		38.2595	0.00026477		5.80213	-0.0284032								5.84648	-0.0102592		5.83945	-0.0051942
38.2515	0.00146264		38.2675	0.000270969		5.80546	-0.0283721								5.8498	-0.0102604		5.84277	-0.005189
38.2595	0.00145683		38.2765	0.000280526		5.80878	-0.0283539								5.85313	-0.0102555		5.8461	-0.0051846
38.2675	0.00144941		38.2845	0.000287726		5.81211	-0.0283473								5.85646	-0.0102579		5.84943	-0.0051775
38.2765	0.00143943		38.2925	0.000288109		5.81543	-0.0283533								5.85978	-0.0102608		5.85276	-0.0051755
38.2845	0.00143909		38.3015	0.00028424		5.81876	-0.0283616								5.86311	-0.0102613		5.85608	-0.005161
38.2925	0.00144342		38.3095	0.000282059		5.82208	-0.0283442								5.86644	-0.0102594		5.85941	-0.0051463
38.3015	0.00144302		38.3175	0.000282637		5.82541	-0.0283146								5.86976	-0.0102577		5.86274	-0.005136
38.3095	0.00144026		38.3255	0.000279595		5.82873	-0.0282918								5.87309	-0.010255		5.86606	-0.005135
38.3175	0.00143927		38.3345	0.000274016		5.83206	-0.0282815								5.87641	-0.0102521		5.86939	-0.0051327
38.3255	0.00143958		38.3425	0.000273053		5.83539	-0.0282907								5.87974	-0.0102525		5.87272	-0.0051445
38.3345	0.00143658		38.3505	0.000271801		5.83871	-0.0283086								5.88307	-0.0102487		5.87604	-0.0051544
38.3425	0.00142774		38.3595	0.000267746		5.84204	-0.0283171								5.88639	-0.0102505		5.87937	-0.0051442
38.3505	0.00141869		38.3675	0.000262214		5.84536	-0.0283263								5.88972	-0.0102524		5.8827	-0.0051397
38.3595	0.00142034		38.3755	0.000259197		5.84869	-0.0283333								5.89304	-0.0102475		5.88603	-0.0051339
38.3675	0.001425		38.3845	0.000258236		5.85201	-0.0283331								5.89637	-0.0102478		5.88935	-0.0051344
38.3755	0.00142339		38.3925	0.00025403		5.85534	-0.0283266								5.8997	-0.0102483		5.89268	-0.0051378
38.3845	0.00142104		38.4005	0.00024754		5.85867	-0.0283224								5.90302	-0.0102528		5.89601	-0.0051385
38.3925	0.00141958		38.4095	0.000244908		5.86199	-0.0283351								5.90635	-0.0102572		5.89933	-0.0051399
38.4005	0.00141756		38.4175	0.000246221		5.86532	-0.028338								5.90967	-0.0102613		5.90266	-0.0051357
38.4095	0.00142346		38.4255	0.000243998		5.86864	-0.0283258								5.913	-0.0102589		5.90599	-0.0051311
38.4175	0.00143589		38.4345	0.000250565		5.87197	-0.0283155								5.91633	-0.0102499		5.90931	-0.0051243
38.4255	0.00144666		38.4425	0.000261626		5.87529	-0.0283083								5.91965	-0.0102475		5.91264	-0.0051049
38.4345	0.00145943		38.4505	0.000264003		5.87862	-0.0283113								5.92298	-0.0102503		5.91597	-0.0050922
38.4425	0.00146704		38.4595	0.000263087		5.88194	-0.0283169								5.92631	-0.0102473		5.91929	-0.0050862
38.4505	0.00146463		38.4675	0.000264147		5.88527	-0.0283287								5.92963	-0.0102406		5.92262	-0.0050842
38.4595	0.00146781		38.4755	0.000270224		5.88859	-0.0283552								5.93296	-0.0102363		5.92595	-0.0050805
38.4675	0.001474		38.4845	0.000280514		5.89192	-0.0283717								5.93628	-0.0102408		5.92928	-0.0050696
38.4755	0.00147253		38.4925	0.000284794		5.89525	-0.0283631								5.93961	-0.0102446		5.9326	-0.0050635
38.4845	0.00147077		38.5005	0.000280876		5.89857	-0.0283512								5.94294	-0.0102354		5.93593	-0.0050509
38.4925	0.00146647		38.5095	0.000280655		5.9019	-0.0283453								5.94626	-0.0102308		5.93926	-0.0050461
38.5005	0.00145762		38.5175	0.000273666		5.90522	-0.028349								5.94959	-0.0102329		5.94258	-0.0050443
38.5095	0.00145265		38.5255	0.000263964		5.90855	-0.0283693								5.95291	-0.0102295		5.94591	-0.0050398
38.5175	0.00144896		38.5345	0.000263438		5.91187	-0.0283843								5.95624	-0.0102288		5.94924	-0.0050388
38.5255	0.00144308		38.5425	0.000264053		5.9152	-0.0283898								5.95957	-0.0102334		5.95256	-0.0050477
38.5345	0.00143957		38.5505	0.000261873		5.91853	-0.0283932								5.96289	-0.0102352		5.95589	-0.0050418
38.5425	0.00143468		38.5595	0.000254462		5.92185	-0.0283979								5.96622	-0.0102385		5.95922	-0.0050313
38.5505	0.00143393		38.5675	0.000246112		5.92518	-0.0284119								5.96954	-0.0102326		5.96255	-0.0050366
38.5595	0.00144447		38.5755	0.00024778		5.9285	-0.0284188								5.97287	-0.0102217		5.96587	-0.0050351
38.5675	0.00145939		38.5845	0.000257822		5.93183	-0.0284235								5.9762	-0.0102134		5.9692	-0.0050315
38.5755	0.00145677		38.5925	0.000262947		5.93515	-0.0284274								5.97952	-0.0102013		5.97253	-0.005021
38.5845	0.00145411		38.6005	0.00027637		5.93848	-0.0284254								5.98285	-0.0101962		5.97585	-0.0050116
38.5925	0.0014565		38.6095	0.000289001		5.9418	-0.0284281								5.98618	-0.0101895		5.97918	-0.0050003
38.6005	0.00146457		38.6175	0.000297932		5.94513	-0.0284169								5.9895	-0.0101824		5.98251	-0.0049995
38.6095	0.00147		38.6255	0.000300893		5.94846	-0.0284087								5.99283	-0.0101815		5.98583	-0.004993
38.6175	0.00147196		38.6335	0.000299809		5.95178	-0.0284267								5.99615	-0.0101812		5.98916	-0.004989
38.6255	0.00147793		38.6425	0.000299572		5.95511	-0.028451								5.99948	-0.0101847		5.99249	-0.0049858
38.6335	0.00149091		38.6505	0.000302208		5.95843	-0.0284607								6.00281	-0.0101855		5.99582	-0.0049822
38.6425	0.00149923		38.6585	0.000296732		5.96176	-0.0284534								6.00613	-0.0101865		5.99914	-0.004979
38.6505	0.00150345		38.6675	0.000282189		5.96508	-0.0284456								6.00946	-0.0101856		6.00247	-0.0049799
38.6585	0.0015111		38.6755	0.000280221		5.96841	-0.0284318								6.01278	-0.0101783		6.0058	-0.0049712
38.6675	0.00152737		38.6835	0.000286618		5.97173	-0.0284071								6.01611	-0.0101751		6.00912	-0.0049705
38.6755	0.00154025		38.6925	0.00028918		5.97506	-0.0283911								6.01944	-0.0101631		6.01245	-0.0049825
38.6835	0.0015386		38.7005	0.00028757		5.97839	-0.0283994								6.02276	-0.010141		6.01578	-0.0049843
38.6925	0.0015299		38.7085	0.000280529		5.98171	-0.0284063								6.02609	-0.0101315		6.0191	-0.0049968
38.7005	0.00153236		38.7175	0.000272473		5.98504	-0.0284027								6.02942	-0.0101262		6.02243	-0.0049986
38.7085	0.00153995		38.7255	0.000263578		5.98836	-0.0283972								6.03274	-0.0101129		6.02576	-0.0049827
38.7175	0.00153683		38.7335	0.000252654		5.99169	-0.028388								6.03607	-0.0101054		6.02909	-0.0049867
38.7255	0.00153171		38.7425	0.000249627		5.99501	-0.0283787								6.03939	-0.010103		6.03241	-0.0049962
38.7335	0.00152711		38.7505	0.000256548		5.99834	-0.028373								6.04272	-0.0101		6.03574	-0.0050073
38.7425	0.00151977		38.7585	0.000254172		6.00167	-0.028367								6.04605	-0.0100997		6.03907	-0.0050007
38.7505	0.00150629		38.7675	0.000244378		6.00499	-0.0283687								6.04937	-0.0100955		6.04239	-0.0049954
38.7585	0.00148942		38.7755	0.000238162		6.00832	-0.0283559								6.0527	-0.0100928		6.04572	-0.0049915
38.7675	0.00148307		38.7835	0.000232643		6.01164	-0.0283354								6.05602	-0.0100948		6.04905	-0.0049915
38.7755	0.0014893		38.7925	0.000232323		6.01497	-0.0283229								6.05935	-0.0100989		6.05237	-0.0049938
38.7835	0.00148883		38.8005	0.000244359		6.01829	-0.0283176								6.06267	-0.0101034		6.0557	-0.0050029
38.7925	0.0014915		38.8085	0.000263378		6.02162	-0.0283178								6.066	-0.0101051		6.05903	-0.0050068
38.8005	0.00151412		38.8175	0.000290259		6.02494	-0.0283104								6.06933	-0.0101072		6.06236	-0.0050205
38.8085	0.00153833		38.8255	0.000320232		6.02827	-0.0283006								6.07265	-0.0101104		6.06568	-0.0050207
38.8175	0.00155712		38.8335	0.000343995		6.0316	-0.028304								6.07598	-0.010111		6.06901	-0.0050189
38.8255	0.00157348		38.8425	0.00036034		6.03492	-0.0283011								6.07931	-0.0101075		6.07234	-0.0050107
38.8335	0.00158476		38.8505	0.000372708		6.03825	-0.0282809								6.08263	-0.0101038		6.07566	-0.0050112
38.8425	0.00158559		38.8585	0.000381281		6.04157	-0.0282655								6.08596	-0.0101041		6.07899	-0.0050216
38.8505	0.00158214		38.8675	0.000389493		6.0449	-0.0282581								6.08928	-0.0101036		6.08232	-0.0050252
38.8585	0.00157854		38.8755	0.000396454		6.04822	-0.0282576								6.09261	-0.0101039		6.08564	-0.0050194
38.8675	0.00157576		38.8835	0.000392606		6.05155	-0.0282694								6.09594	-0.01011		6.08897	-0.0050123
38.8755	0.00156808		38.8925	0.000388288		6.05488	-0.0282775								6.09926	-0.0101092		6.0923	-0.0050207
38.8835	0.00154522		38.9005	0.000381434		6.0582	-0.0282872								6.10259	-0.0101083		6.09563	-0.0050152
38.8925	0.00151882		38.9085	0.000367462		6.06153	-0.0282797								6.10592	-0.0101137		6.09895	-0.0050233
38.9005	0.00150063		38.9175	0.000352481		6.06485	-0.0282634								6.10924	-0.010121		6.10228	-0.0050238
38.9085	0.00148865		38.9255	0.000337371		6.06818	-0.0282497								6.11257	-0.0101246		6.10561	-0.0050408
38.9175	0.00148624		38.9335	0.000325102		6.0715	-0.0282512								6.11589	-0.0101275		6.10893	-0.005061
38.9255	0.00149214		38.9415	0.00032083		6.07483	-0.0282633								6.11922	-0.0101346		6.11226	-0.0050591
38.9335	0.00148599		38.9505	0.000320361		6.07815	-0.0282733								6.12255	-0.0101387		6.11559	-0.0050528
38.9415	0.00147086		38.9585	0.000320113		6.08148	-0.0282792								6.12587	-0.0101359		6.11891	-0.0050469
38.9505	0.00146314		38.9665	0.000324046		6.08481	-0.0282763								6.1292	-0.0101326		6.12224	-0.0050536
38.9585	0.00145536		38.9755	0.000324827		6.08813	-0.0282666								6.13252	-0.0101315		6.12557	-0.0050552
38.9665	0.00145135		38.9835	0.000317832		6.09146	-0.0282735								6.13585	-0.0101289		6.12889	-0.0050519
38.9755	0.00146188		38.9915	0.000312394		6.09478	-0.0282797								6.13918	-0.0101278		6.13222	-0.0050441
38.9835	0.00147858		39.0005	0.000314498		6.09811	-0.0282881								6.1425	-0.010125		6.13555	-0.0050405
38.9915	0.00149692		39.0085	0.00032243		6.10143	-0.0282944								6.14583	-0.010118		6.13888	-0.0050334
39.0005	0.00151286		39.0165	0.000329774		6.10476	-0.0282943								6.14916	-0.0101114		6.1422	-0.0050343
39.0085	0.00152065		39.0255	0.000333222		6.10808	-0.0282933								6.15248	-0.0101063		6.14553	-0.0050246
39.0165	0.00153653		39.0335	0.000337785		6.11141	-0.0282897								6.15581	-0.0100992		6.14886	-0.0050227
39.0255	0.00156395		39.0415	0.00034501		6.11474	-0.0282748								6.15913	-0.010095		6.15218	-0.0050201
39.0335	0.00158287		39.0505	0.000348554		6.11806	-0.0282586								6.16246	-0.0100963		6.15551	-0.0050183
39.0415	0.00159258		39.0585	0.000347987		6.12139	-0.0282596								6.16578	-0.0100953		6.15884	-0.0050146
39.0505	0.00160283		39.0665	0.00035015		6.12471	-0.0282527								6.16911	-0.0100878		6.16216	-0.00501
39.0585	0.0016055		39.0755	0.000355741		6.12804	-0.0282448								6.17244	-0.0100823		6.16549	-0.0050062
39.0665	0.0016022		39.0835	0.000358167		6.13136	-0.0282319								6.17576	-0.01008		6.16882	-0.0050038
39.0755	0.00160034		39.0915	0.000356855		6.13469	-0.0282109								6.17909	-0.0100771		6.17215	-0.0050046
39.0835	0.00158968		39.1005	0.000355524		6.13802	-0.0282053								6.18242	-0.0100732		6.17547	-0.0049871
39.0915	0.00157577		39.1085	0.000349511		6.14134	-0.0281888								6.18574	-0.0100742		6.1788	-0.0049854
39.1005	0.00156717		39.1165	0.000337968		6.14467	-0.028173								6.18907	-0.0100803		6.18213	-0.0049777
39.1085	0.00155388		39.1255	0.000321148		6.14799	-0.0281748								6.19239	-0.0100802		6.18545	-0.004975
39.1165	0.00153824		39.1335	0.000304237		6.15132	-0.0281799								6.19572	-0.0100827		6.18878	-0.0049508
39.1255	0.00152857		39.1415	0.000293528		6.15464	-0.0281693								6.19905	-0.0100846		6.19211	-0.0049435
39.1335	0.00152384		39.1505	0.000286806		6.15797	-0.0281472								6.20237	-0.0100796		6.19543	-0.0049401
39.1415	0.00152395		39.1585	0.000281311		6.16129	-0.0281165								6.2057	-0.0100738		6.19876	-0.0049423
39.1505	0.00152456		39.1665	0.000274342		6.16462	-0.0281008								6.20902	-0.0100747		6.20209	-0.004939
39.1585	0.00151567		39.1755	0.000266377		6.16794	-0.0280947								6.21235	-0.0100721		6.20542	-0.004931
39.1665	0.00150541		39.1835	0.000260796		6.17127	-0.0280795								6.21568	-0.0100629		6.20874	-0.0049372
39.1755	0.00150174		39.1915	0.000261889		6.1746	-0.028042								6.219	-0.0100592		6.21207	-0.0049452
39.1835	0.0014973		39.2005	0.000265692		6.17792	-0.0280173								6.22233	-0.0100619		6.2154	-0.0049483
39.1915	0.00148931		39.2085	0.000272846		6.18125	-0.0280001								6.22565	-0.0100592		6.21872	-0.0049526
39.2005	0.00147919		39.2165	0.000278109		6.18457	-0.0279819								6.22898	-0.0100541		6.22205	-0.0049522
39.2085	0.00146977		39.2245	0.000275662		6.1879	-0.0279674								6.23231	-0.0100528		6.22538	-0.0049419
39.2165	0.0014621		39.2335	0.000269671		6.19123	-0.027963								6.23563	-0.0100526		6.2287	-0.0049349
39.2245	0.00145573		39.2415	0.000262271		6.19455	-0.0279674								6.23896	-0.0100515		6.23203	-0.0049346
39.2335	0.00144866		39.2495	0.000255862		6.19787	-0.0279653								6.24229	-0.0100428		6.23536	-0.0049438
39.2415	0.00144544		39.2585	0.000249862		6.2012	-0.0279655								6.24561	-0.0100367		6.23869	-0.0049489
39.2495	0.00144989		39.2665	0.000240145		6.20453	-0.0279507								6.24894	-0.0100373		6.24201	-0.0049468
39.2585	0.00145715		39.2745	0.00023164		6.20785	-0.0279513								6.25226	-0.0100373		6.24534	-0.0049482
39.2665	0.00146672		39.2835	0.000229199		6.21118	-0.02796								6.25559	-0.0100366		6.24867	-0.0049468
39.2745	0.00148068		39.2915	0.0002257		6.2145	-0.0279614								6.25892	-0.0100363		6.25199	-0.004949
39.2835	0.00149683		39.2995	0.000221865		6.21783	-0.0279714								6.26224	-0.0100334		6.25532	-0.0049561
39.2915	0.00151137		39.3085	0.000222715		6.22116	-0.0279708								6.26557	-0.0100397		6.25865	-0.004954
39.2995	0.0015196		39.3165	0.000225606		6.22448	-0.0279614								6.26889	-0.0100398		6.26197	-0.0049446
39.3085	0.00151981		39.3245	0.000230002		6.22781	-0.0279685								6.27222	-0.0100403		6.2653	-0.0049423
39.3165	0.00151954		39.3335	0.000235458		6.23113	-0.0279715								6.27555	-0.0100409		6.26863	-0.0049391
39.3245	0.00152095		39.3415	0.000242634		6.23446	-0.0279716								6.27887	-0.0100337		6.27196	-0.0049517
39.3335	0.00152371		39.3495	0.000250019		6.23778	-0.0279741								6.2822	-0.0100279		6.27528	-0.0049492
39.3415	0.00152748		39.3585	0.000249547		6.24111	-0.0279875								6.28552	-0.0100251		6.27861	-0.0049501
39.3495	0.00152375		39.3665	0.000245834		6.24443	-0.0280068								6.28885	-0.010019		6.28194	-0.0049518
39.3585	0.00151526		39.3745	0.000249943		6.24776	-0.028								6.29218	-0.0100099		6.28526	-0.0049467
39.3665	0.00151182		39.3835	0.000265083		6.25108	-0.027995								6.2955	-0.0100029		6.28859	-0.0049467
39.3745	0.00151266		39.3915	0.00028322		6.25441	-0.0279946								6.29883	-0.0100007		6.29192	-0.0049341
39.3835	0.0015192		39.3995	0.000289863		6.25774	-0.0280153								6.30216	-0.0100077		6.29525	-0.0049311
39.3915	0.00152961		39.4085	0.000287205		6.26106	-0.0280352								6.30548	-0.0100011		6.29857	-0.0049209
39.3995	0.0015352		39.4165	0.000286209		6.26439	-0.0280335								6.30881	-0.0099908		6.3019	-0.0049198
39.4085	0.00153914		39.4245	0.00028855		6.26771	-0.0280241								6.31213	-0.0099901		6.30523	-0.0049152
39.4165	0.00154335		39.4335	0.000297366		6.27104	-0.0280365								6.31546	-0.0099881		6.30855	-0.0049179
39.4245	0.0015399		39.4415	0.000313894		6.27436	-0.0280501								6.31879	-0.0099866		6.31188	-0.004922
39.4335	0.00153578		39.4495	0.000329869		6.27769	-0.0280497								6.32211	-0.0099823		6.31521	-0.0049178
39.4415	0.00153545		39.4585	0.000338222		6.28102	-0.0280599								6.32544	-0.0099845		6.31853	-0.0049068
39.4495	0.00153224		39.4665	0.000334785		6.28434	-0.0280784								6.32876	-0.0099811		6.32186	-0.0049039
39.4585	0.00153189		39.4745	0.000324424		6.28767	-0.0280978								6.33209	-0.0099753		6.32519	-0.0048945
39.4665	0.00153242		39.4835	0.000322991		6.29099	-0.0281009								6.33542	-0.0099753		6.32852	-0.0048909
39.4745	0.00152649		39.4915	0.000326046		6.29432	-0.0280998								6.33874	-0.0099718		6.33184	-0.0048847
39.4835	0.00151951		39.4995	0.000323142		6.29764	-0.0280967								6.34207	-0.0099686		6.33517	-0.0048871
39.4915	0.00151203		39.5085	0.000315266		6.30097	-0.0280851								6.3454	-0.0099728		6.3385	-0.0048817
39.4995	0.00150747		39.5165	0.000302391		6.30429	-0.028092								6.34872	-0.0099706		6.34182	-0.0048989
39.5085	0.00151645		39.5245	0.000289944		6.30762	-0.0281092								6.35205	-0.0099763		6.34515	-0.0048984
39.5165	0.00152551		39.5325	0.000278178		6.31095	-0.028117								6.35537	-0.0099733		6.34848	-0.0048836
39.5245	0.0015238		39.5415	0.000264007		6.31427	-0.0281128								6.3587	-0.0099758		6.3518	-0.0048737
39.5325	0.00151837		39.5495	0.000252093		6.3176	-0.0281069								6.36203	-0.0099752		6.35513	-0.0048725
39.5415	0.00150604		39.5575	0.000243495		6.32092	-0.0281083								6.36535	-0.0099769		6.35846	-0.0048658
39.5495	0.00149109		39.5665	0.000238003		6.32425	-0.028089								6.36868	-0.0099806		6.36179	-0.0048642
39.5575	0.00148355		39.5745	0.000240192		6.32757	-0.0280908								6.372	-0.0099819		6.36511	-0.0048549
39.5665	0.00147909		39.5825	0.000249209		6.3309	-0.0280929								6.37533	-0.0099863		6.36844	-0.0048584
39.5745	0.00147573		39.5915	0.000262176		6.33422	-0.028094								6.37866	-0.0099934		6.37177	-0.0048659
39.5825	0.00147244		39.5995	0.0002725		6.33755	-0.0280886								6.38198	-0.0100013		6.37509	-0.0048805
39.5915	0.0014629		39.6075	0.000275166		6.34088	-0.0280679								6.38531	-0.0099966		6.37842	-0.0048686
39.5995	0.00145658		39.6165	0.000274674		6.3442	-0.0280701								6.38863	-0.009998		6.38175	-0.004887
39.6075	0.00146193		39.6245	0.000277649		6.34753	-0.0280719								6.39196	-0.0100099		6.38507	-0.0048978
39.6165	0.00147223		39.6325	0.000279589		6.35085	-0.0280804								6.39529	-0.0100165		6.3884	-0.0049075
39.6245	0.00147788		39.6415	0.00027765		6.35418	-0.0280592								6.39861	-0.0100199		6.39173	-0.0049116
39.6325	0.00147916		39.6495	0.000275471		6.3575	-0.0280308								6.40194	-0.0100248		6.39506	-0.0049055
39.6415	0.00148463		39.6575	0.000271698		6.36083	-0.0280116								6.40526	-0.0100347		6.39838	-0.0049014
39.6495	0.00149568		39.6665	0.000265771		6.36416	-0.0280054								6.40859	-0.0100459		6.40171	-0.0048959
39.6575	0.00150886		39.6745	0.000257804		6.36748	-0.0279918								6.41192	-0.0100505		6.40503	-0.0048864
39.6665	0.00151756		39.6825	0.000252254		6.37081	-0.0279741								6.41524	-0.0100532		6.40836	-0.0049043
39.6745	0.00152171		39.6915	0.000248816		6.37413	-0.0279501								6.41857	-0.0100517		6.41169	-0.0049174
39.6825	0.00152753		39.6995	0.000244874		6.37746	-0.0279354								6.4219	-0.0100499		6.41502	-0.0049228
39.6915	0.00153167		39.7075	0.000242976		6.38078	-0.0279374								6.42522	-0.0100444		6.41834	-0.004922
39.6995	0.00152367		39.7165	0.000245716		6.38411	-0.0279393								6.42855	-0.0100418		6.42167	-0.0049211
39.7075	0.0015094		39.7245	0.000257004		6.38743	-0.0279275								6.43187	-0.0100394		6.425	-0.0049164
39.7165	0.00150351		39.7325	0.000270994		6.39076	-0.0279304								6.4352	-0.0100297		6.42833	-0.0049166
39.7245	0.00150146		39.7415	0.000283916		6.39409	-0.0279147								6.43853	-0.0100282		6.43165	-0.0049415
39.7325	0.00149883		39.7495	0.000294814		6.39741	-0.0279114								6.44185	-0.0100186		6.43498	-0.0049408
39.7415	0.00149463		39.7575	0.000299614		6.40074	-0.0279091								6.44518	-0.0100213		6.43831	-0.0049371
39.7495	0.00148781		39.7665	0.000301326		6.40406	-0.0278938								6.4485	-0.0100195		6.44163	-0.0049369
39.7575	0.0014866		39.7745	0.000304414		6.40739	-0.027886								6.45183	-0.0100118		6.44496	-0.0049325
39.7665	0.00149194		39.7825	0.000307375		6.41071	-0.0278674								6.45516	-0.0100041		6.44829	-0.0049407
39.7745	0.00149844		39.7915	0.000306943		6.41404	-0.0278594								6.45848	-0.0099993		6.45161	-0.0049368
39.7825	0.00151186		39.7995	0.000303111		6.41737	-0.0278478								6.46181	-0.0099928		6.45494	-0.0049325
39.7915	0.00153382		39.8075	0.000291354		6.42069	-0.0278437								6.46514	-0.0099921		6.45827	-0.0049243
39.7995	0.00154944		39.8165	0.000280259		6.42402	-0.0278464								6.46846	-0.0099939		6.46159	-0.0049233
39.8075	0.00155466		39.8245	0.000273662		6.42734	-0.027831								6.47179	-0.0099997		6.46492	-0.0049113
39.8165	0.0015545		39.8325	0.00026359		6.43067	-0.0278265								6.47511	-0.0099999		6.46825	-0.0048933
39.8245	0.00155596		39.8405	0.000256302		6.43399	-0.0278139								6.47844	-0.0099974		6.47158	-0.0048947
39.8325	0.00156355		39.8495	0.000254248		6.43732	-0.0278278								6.48177	-0.0099968		6.4749	-0.0048937
39.8405	0.00157243		39.8575	0.000253575		6.44064	-0.027821								6.48509	-0.0099963		6.47823	-0.0048961
39.8495	0.00157561		39.8655	0.000254645		6.44397	-0.0278117								6.48842	-0.0099955		6.48156	-0.0048993
39.8575	0.00157247		39.8745	0.000259997		6.4473	-0.0278111								6.49174	-0.0099889		6.48488	-0.0048987
39.8655	0.00156472		39.8825	0.000270694		6.45062	-0.0277942								6.49507	-0.0099819		6.48821	-0.0049045
39.8745	0.00155464		39.8905	0.00028057		6.45395	-0.027786								6.4984	-0.0099732		6.49154	-0.0048975
39.8825	0.00154992		39.8995	0.000278766		6.45727	-0.027806								6.50172	-0.0099719		6.49486	-0.0048859
39.8905	0.00155251		39.9075	0.000268777		6.4606	-0.0278115								6.50505	-0.0099784		6.49819	-0.004882
39.8995	0.0015554		39.9155	0.000262152		6.46392	-0.0278031								6.50838	-0.0099833		6.50152	-0.0048855
39.9075	0.00155159		39.9245	0.000259967		6.46725	-0.0278172								6.5117	-0.009986		6.50485	-0.0048777
39.9155	0.00154345		39.9325	0.000257945		6.47057	-0.0278181								6.51503	-0.0099844		6.50817	-0.0048797
39.9245	0.00153364		39.9405	0.000254639		6.4739	-0.0277941								6.51835	-0.0099934		6.5115	-0.0048833
39.9325	0.00152584		39.9495	0.000251738		6.47723	-0.0277861								6.52168	-0.0099905		6.51483	-0.0048688
39.9405	0.00152113		39.9575	0.000248795		6.48055	-0.027785								6.52501	-0.0099922		6.51815	-0.0048775
39.9495	0.00151693		39.9655	0.00024508		6.48388	-0.027777								6.52833	-0.0099956		6.52148	-0.0048705
39.9575	0.00151507		39.9745	0.000247135		6.4872	-0.0277915								6.53166	-0.0099955		6.52481	-0.0048732
39.9655	0.00151137		39.9825	0.00025665		6.49053	-0.0278176								6.53498	-0.0099998		6.52813	-0.0048752
39.9745	0.00150912		39.9905	0.000268423		6.49385	-0.0278295								6.53831	-0.0100078		6.53146	-0.0048599
39.9825	0.00151683		39.9995	0.00027619		6.49718	-0.0278198								6.54164	-0.0100064		6.53479	-0.0048464
39.9905	0.00152904		40.0075	0.000276202		6.50051	-0.0278281								6.54496	-0.0100108		6.53812	-0.0048373
39.9995	0.0015411		40.0155	0.000274442		6.50383	-0.0278271								6.54829	-0.0100082		6.54144	-0.004831
40.0075	0.00154625		40.0245	0.000274892		6.50716	-0.0278374								6.55161	-0.0100055		6.54477	-0.0048321
40.0155	0.00154272		40.0325	0.000278413		6.51048	-0.0278474								6.55494	-0.0099983		6.5481	-0.0048284
40.0245	0.00154023		40.0405	0.000283889		6.51381	-0.0278386								6.55827	-0.0099946		6.55142	-0.0048233
40.0325	0.00154082		40.0495	0.000290274		6.51713	-0.0278506								6.56159	-0.0099991		6.55475	-0.0048159
40.0405	0.00153907		40.0575	0.000295005		6.52046	-0.0278481								6.56492	-0.0100016		6.55808	-0.0048074
40.0495	0.00153541		40.0655	0.000294802		6.52378	-0.0278575								6.56825	-0.0100008		6.5614	-0.0048077
40.0575	0.00153082		40.0745	0.000289217		6.52711	-0.0278921								6.57157	-0.0100002		6.56473	-0.0048059
40.0655	0.00151737		40.0825	0.000281484		6.53043	-0.0278829								6.5749	-0.0099932		6.56806	-0.0048058
40.0745	0.00149625		40.0905	0.000279962		6.53376	-0.0278974								6.57822	-0.0100002		6.57139	-0.0047983
40.0825	0.00147957		40.0995	0.000283294		6.53709	-0.0279021								6.58155	-0.0100087		6.57471	-0.0047803
40.0905	0.00147951		40.1075	0.000288142		6.54041	-0.0279014								6.58488	-0.0100098		6.57804	-0.0047751
40.0995	0.00148632		40.1155	0.000292409		6.54374	-0.0278962								6.5882	-0.0100037		6.58137	-0.0047756
40.1075	0.001489		40.1245	0.00029059		6.54706	-0.0279125								6.59153	-0.0099933		6.58469	-0.0047702
40.1155	0.00149147		40.1325	0.000282083		6.55039	-0.0278951								6.59485	-0.0099874		6.58802	-0.0047797
40.1245	0.00149904		40.1405	0.000271777		6.55371	-0.027879								6.59818	-0.0099879		6.59135	-0.0047676
40.1325	0.00151579		40.1485	0.00026345		6.55704	-0.0279008								6.60151	-0.0099842		6.59467	-0.0047607
40.1405	0.00153442		40.1575	0.00025811		6.56037	-0.027908								6.60483	-0.0099849		6.598	-0.0047651
40.1485	0.00155189		40.1655	0.000258383		6.56369	-0.0279031								6.60816	-0.0099787		6.60133	-0.0047529
40.1575	0.00157346		40.1735	0.000259894		6.56702	-0.0279003								6.61149	-0.0099728		6.60466	-0.0047552
40.1655	0.00159006		40.1825	0.000259274		6.57034	-0.0279098								6.61481	-0.0099709		6.60798	-0.004767
40.1735	0.00159084		40.1905	0.000258511		6.57367	-0.0278825								6.61814	-0.0099722		6.61131	-0.0047751
40.1825	0.00158358		40.1985	0.000254666		6.57699	-0.027875								6.62146	-0.0099755		6.61464	-0.0047817
40.1905	0.00158036		40.2075	0.000251		6.58032	-0.0278791								6.62479	-0.0099818		6.61796	-0.0047801
40.1985	0.00158245		40.2155	0.000251744		6.58364	-0.0278813								6.62812	-0.0099823		6.62129	-0.0047743
40.2075	0.00158754		40.2235	0.000253802		6.58697	-0.0278993								6.63144	-0.00999		6.62462	-0.0047801
[truncated: 49,094 more rows]

[truncated: 45 more sheets: 5E, 5F, 6A, 6B, S2A, S2B, S2C, S2D, S2E, S2F, S2G, S2H, S2I, S2J, S2K, S2L, S3A, S3B, S3C, S3D …]
